# Supplementary material for: Oral ginger-derived extracellular vesicles ameliorate arthritis via anti-inflammatory actions of microRNA-149 and 6-gingerol
Source: Mol Ther Nucleic Acids. 2026 Jan 19;37(1):102840. doi: 10.1016/j.omtn.2026.102840 (PMC12887272; doi:10.1016/j.omtn.2026.102840)
Supplement: Table S8. List of common miRNAs between MSCEVs and GDEVs [file mmc2.xlsx]

## Sheet: Microarray
TableS8. List of common miRNAs between MSCEVs and GDEVs
Transcript ID(Array Design)	MSCEV_Expression value	GDEV_Expression value
hsa-miR-6087	5171.25	15942.4
hsa-miR-6088	3069.25	14876.4
hsa-miR-149-3p	1605.25	4776.39
hsa-miR-6800-5p	1681.25	4485.39
hsa-miR-6085	138.253	4238.39
hsa-miR-6089	6090.25	3429.39
hsa-miR-3665	7192.25	2825.39
hsa-miR-6763-5p	17.253	2558.39
hsa-miR-4281	306.253	2345.39
hsa-miR-3188	52.253	2205.39
hsa-miR-3960	7464.26	2006.39
hsa-miR-8072	1440.25	1692.39
hsa-miR-937-5p	90.253	1649.39
hsa-miR-6511b-5p	8.26545	1517.39
hsa-miR-5787	1948.25	1401.39
hsa-miR-6090	5216.26	1310.39
hsa-miR-642a-3p	32.253	1257.39
hsa-miR-4529-3p	17.253	1109.39
hsa-miR-150-3p	49.253	1014.39
hsa-miR-6756-5p	148.253	994.386
hsa-miR-6511a-5p	2.29376	942.386
hsa-miR-6850-5p	694.253	936.387
hsa-miR-1202	14.253	888.386
hsa-miR-3196	2213.25	812.386
hsa-miR-4505	141.253	795.386
hsa-miR-4451	1.94883	765.386
hsa-miR-6803-5p	727.253	753.386
hsa-miR-4459	63.253	690.387
hsa-miR-3613-3p	333.253	664.387
hsa-miR-6125	4849.25	635.387
hsa-miR-4787-5p	5131.25	634.386
hsa-miR-642b-3p	13.253	599.387
hsa-miR-4433b-3p	146.253	583.387
hsa-miR-6743-5p	429.253	571.386
hsa-miR-7854-3p	1.44932	567.387
hsa-miR-6727-5p	2639.25	529.386
hsa-miR-4758-5p	142.253	496.387
hsa-miR-8060	3.24569	491.387
hsa-miR-6781-5p	22.253	476.387
hsa-miR-6786-5p	1085.25	460.387
hsa-miR-3162-5p	37.253	452.387
hsa-miR-6794-5p	124.253	450.387
hsa-miR-6775-5p	124.253	448.387
hsa-miR-6870-5p	14.253	441.387
hsa-miR-4689	110.253	438.387
hsa-miR-6749-5p	171.253	435.387
hsa-miR-4668-5p	286.253	429.387
hsa-miR-1247-3p	10.2541	403.387
hsa-miR-3937	73.253	394.387
hsa-miR-197-5p	9.25693	392.387
hsa-miR-6891-5p	27.253	376.387
hsa-miR-762	1151.25	375.387
hsa-miR-3156-5p	1.44932	357.387
hsa-miR-6076	1.26944	353.387
hsa-miR-4739	245.253	326.387
hsa-miR-2392	3.87502	326.387
hsa-miR-8075	81.253	321.387
hsa-miR-4706	24.253	315.386
hsa-miR-1268a	68.253	303.387
hsa-miR-638	3090.25	298.387
hsa-miR-4298	23.253	298.387
hsa-miR-4466	4044.25	285.387
hsa-miR-100-5p	615.253	#N/A
hsa-miR-6741-5p	21.253	262.387
hsa-miR-7847-3p	54.253	258.387
hsa-miR-6716-5p	57.253	255.387
hsa-miR-4463	370.253	253.387
hsa-miR-1182	1.67192	243.387
hsa-miR-4270	171.253	242.387
hsa-miR-5196-5p	24.253	242.387
hsa-miR-6776-5p	17.253	240.387
hsa-miR-23b-3p	417.253	#N/A
hsa-miR-3940-5p	1450.25	232.387
hsa-miR-1229-5p	43.253	231.387
hsa-miR-8069	5176.26	227.387
hsa-miR-6802-5p	34.253	222.387
hsa-miR-4763-3p	673.253	214.387
hsa-miR-373-5p	1.94883	210.387
hsa-miR-6724-5p	1672.25	208.387
hsa-miR-8089	49.253	200.387
hsa-miR-6769b-5p	23.253	193.387
hsa-miR-1226-5p	3.24569	193.387
hsa-miR-6729-5p	3692.25	192.387
hsa-miR-4687-3p	1144.25	189.387
hsa-miR-4667-5p	3.24569	188.387
hsa-miR-6869-5p	3524.25	185.387
hsa-miR-921	2.72151	174.387
hsa-miR-7704	5404.25	173.387
hsa-miR-2861	3294.25	173.387
hsa-miR-1587	14.253	170.387
hsa-miR-1225-5p	46.253	162.387
hsa-miR-92a-3p	272.253	#N/A
hsa-miR-1237-5p	1511.25	161.387
hsa-miR-4655-5p	22.253	161.387
hsa-miR-1908-5p	1781.25	159.387
hsa-miR-939-5p	24.253	156.387
hsa-miR-4484	1215.25	154.387
hsa-miR-199a-3p	212.253	#N/A
hsa-miR-199b-3p	212.253	#N/A
hsa-miR-4433-3p	82.253	151.387
hsa-miR-4745-5p	1409.25	141.387
hsa-miR-3141	110.253	140.387
hsa-miR-6780b-5p	229.253	138.387
hsa-miR-7107-5p	54.253	137.387
hsa-miR-6791-5p	1263.25	134.387
hsa-miR-1207-5p	240.253	133.387
hsa-miR-4417	23.253	130.387
hsa-miR-1469	1296.25	129.387
hsa-miR-4327	2.29376	128.387
hsa-miR-3656	1436.25	126.387
hsa-miR-6732-5p	354.253	125.387
hsa-miR-1915-3p	3570.25	123.387
hsa-miR-1343-5p	289.253	118.387
hsa-miR-6846-5p	5.4371	118.387
hsa-miR-6858-5p	301.253	117.387
hsa-miR-6861-5p	10.2541	116.387
hsa-miR-4669	7.28764	116.387
hsa-miR-4741	291.253	114.387
hsa-miR-6752-5p	322.253	112.387
hsa-miR-3620-5p	163.253	112.387
hsa-miR-23a-5p	2.29376	112.387
hsa-miR-7108-5p	1612.25	110.387
hsa-miR-6816-5p	798.253	106.387
hsa-miR-3175	3.24569	104.387
hsa-miR-4651	322.253	103.387
hsa-miR-6812-5p	22.253	102.387
hsa-miR-1228-5p	589.253	101.387
hsa-miR-652-5p	2.29376	101.387
hsa-miR-6715a-3p	2.29376	101.387
hsa-miR-6728-5p	3.24569	100.387
hsa-miR-6132	26.253	99.3866
hsa-miR-6889-5p	13.253	98.3866
hsa-miR-6771-5p	82.253	97.3866
hsa-miR-3177-3p	2.29376	97.3866
hsa-miR-4497	4897.25	95.3866
hsa-miR-6722-3p	269.253	94.3866
hsa-miR-211-3p	5.4371	91.3866
hsa-miR-5001-5p	1339.25	88.3866
hsa-miR-22-3p	99.253	#N/A
hsa-miR-4530	1189.25	88.3866
hsa-miR-6821-5p	661.253	87.3866
hsa-miR-4647	6.33788	87.3866
hsa-miR-4695-5p	202.253	84.3866
hsa-miR-4640-5p	20.253	84.3866
hsa-miR-6746-5p	7.28764	84.3866
hsa-miR-6890-5p	1.94883	84.3866
hsa-miR-7977	85.253	#N/A
hsa-miR-8088	1.26944	84.3866
hsa-miR-4508	1180.25	81.3866
hsa-miR-6787-5p	66.253	81.3866
hsa-miR-3682-3p	1.94883	81.3866
hsa-miR-6765-5p	327.253	80.3866
hsa-miR-5189-5p	43.253	80.3866
hsa-miR-658	2.29376	79.3866
hsa-miR-7150	60.253	77.3866
hsa-miR-4728-5p	19.253	77.3866
hsa-miR-4743-5p	9.25693	76.3866
hsa-miR-328-5p	322.253	74.3866
hsa-miR-4271	2.72151	73.3866
hsa-miR-6777-5p	8.26545	71.3866
hsa-miR-4685-5p	2.72151	71.3866
hsa-miR-1227-5p	643.253	69.3866
hsa-miR-6165	4.60928	69.3866
hsa-miR-1254	1.67192	67.3866
hsa-miR-6833-5p	1.67192	67.3866
hsa-miR-6790-5p	101.253	66.3866
hsa-miR-371a-5p	1.94883	65.3866
hsa-miR-4487	55.253	64.3866
hsa-miR-15b-5p	63.253	#N/A
hsa-miR-6879-5p	32.253	64.3866
hsa-miR-6880-5p	5.4371	64.3866
hsa-miR-7111-5p	3.24569	64.3866
hsa-miR-3201	69.253	63.3866
hsa-miR-5739	12.2531	62.3866
hsa-miR-4534	6.33788	62.3866
hsa-miR-4492	161.253	61.3866
hsa-miR-6808-5p	11.2533	61.3866
hsa-miR-3679-5p	19.253	60.3866
hsa-miR-6877-5p	3.24569	59.3866
hsa-miR-1233-5p	70.253	58.3866
hsa-miR-6823-5p	1.67192	58.3866
hsa-miR-4665-5p	19.253	57.3866
hsa-miR-4257	1.94883	57.3866
hsa-miR-1268b	54.253	56.3866
hsa-miR-6778-5p	46.253	56.3866
hsa-miR-4656	36.253	56.3866
hsa-miR-6805-5p	830.253	55.3866
hsa-miR-4749-5p	87.253	55.3866
hsa-miR-8084	70.253	55.3866
hsa-miR-3648	46.253	55.3866
hsa-miR-3187-5p	7.28764	55.3866
hsa-miR-6780a-5p	2.72151	55.3866
hsa-miR-4532	1945.25	54.3866
hsa-miR-6789-5p	438.253	52.3866
hsa-miR-4649-5p	75.253	52.3866
hsa-miR-8073	15.253	52.3866
hsa-miR-1914-3p	3.87502	52.3866
hsa-miR-25-3p	44.253	#N/A
hsa-miR-4507	91.253	51.3866
hsa-miR-7845-5p	31.253	51.3866
hsa-miR-6127	13.253	50.3866
hsa-miR-3158-5p	1.44932	50.3866
hsa-miR-4697-5p	1.67192	49.3866
hsa-miR-659-3p	2.72151	48.3866
hsa-miR-6782-5p	58.253	47.3866
hsa-miR-4634	39.253	47.3866
hsa-miR-6124	20.253	47.3866
hsa-miR-4442	1.94883	47.3866
hsa-miR-152-3p	38.253	#N/A
hsa-miR-3198	1.67192	47.3866
hsa-miR-6798-5p	159.253	45.3866
hsa-miR-7110-5p	66.253	45.3866
hsa-miR-6824-5p	46.253	45.3866
hsa-miR-6865-5p	3.24569	44.3866
hsa-miR-4488	3088.26	43.3866
hsa-miR-6819-5p	25.253	43.3866
hsa-miR-675-5p	2.29376	43.3866
hsa-miR-199a-5p	35.253	#N/A
hsa-miR-198	1.44932	43.3866
hsa-miR-4535	9.25693	42.3866
hsa-miR-6797-5p	6.33788	42.3866
hsa-miR-204-3p	2.29376	42.3866
hsa-miR-4750-5p	48.253	41.3866
hsa-miR-6757-5p	9.25693	41.3866
hsa-miR-7109-5p	9.25693	41.3866
hsa-miR-5006-5p	5.4371	41.3866
hsa-miR-663a	543.253	40.3866
hsa-miR-6785-5p	13.253	40.3866
hsa-miR-4513	2.72151	40.3866
hsa-miR-5698	2.29376	40.3866
hsa-miR-6515-5p	1.94883	40.3866
hsa-miR-7846-3p	1.94883	40.3866
hsa-miR-6779-5p	43.253	39.3866
hsa-miR-1292-5p	4.60928	39.3866
hsa-miR-1236-5p	2.29376	39.3866
hsa-miR-4467	782.253	38.3866
hsa-miR-4322	13.253	38.3866
hsa-miR-6810-5p	5.4371	38.3866
hsa-miR-6748-5p	2.29376	38.3866
hsa-miR-6887-5p	1.67192	38.3866
hsa-miR-6795-5p	1.44932	38.3866
hsa-miR-4516	2235.25	37.3866
hsa-miR-4674	355.253	36.3866
hsa-miR-6510-5p	14.253	36.3866
hsa-miR-760	5.4371	36.3866
hsa-miR-487b-3p	26.253	#N/A
hsa-miR-4657	1.67192	36.3866
hsa-miR-6501-3p	1.44932	35.3866
hsa-miR-4690-5p	49.253	34.3866
hsa-miR-3911	1.94883	34.3866
hsa-miR-4707-5p	651.253	33.3866
hsa-miR-6848-5p	22.253	33.3866
hsa-miR-6086	7.28764	33.3866
hsa-miR-5703	1.94883	33.3866
hsa-miR-6892-5p	1.67192	33.3866
hsa-miR-3138	1.44932	33.3866
hsa-miR-4539	11.2533	32.3866
hsa-miR-4688	8.26545	32.3866
hsa-miR-188-5p	2.72151	32.3866
hsa-miR-8071	18.253	31.3866
hsa-miR-3121-3p	1.26944	31.3866
hsa-miR-3128	35.253	30.3866
hsa-miR-4783-3p	8.26545	30.3866
hsa-miR-4428	3.24569	30.3866
hsa-miR-6815-5p	3.24569	30.3866
hsa-miR-4632-5p	136.253	29.3866
hsa-miR-1275	41.253	29.3866
hsa-miR-296-3p	7.28764	29.3866
hsa-miR-3714	3.24569	29.3866
hsa-miR-483-5p	2.72151	29.3866
hsa-miR-5088-5p	1.44932	29.3866
hsa-miR-3621	199.253	28.3866
hsa-miR-181d-5p	1.44932	28.3866
hsa-miR-665	31.253	27.3866
hsa-miR-6799-5p	24.253	27.3866
hsa-miR-132-3p	20.253	#N/A
hsa-miR-1281	21.253	27.3866
hsa-miR-6831-5p	7.28764	27.3866
hsa-miR-3610	2.29376	27.3866
hsa-miR-3917	1.94883	27.3866
hsa-miR-92b-5p	129.253	26.3866
hsa-miR-3180-3p	123.253	26.3866
hsa-miR-6851-5p	7.28764	26.3866
hsa-miR-6894-5p	6.33788	26.3866
hsa-miR-6873-5p	1.26944	26.3866
hsa-miR-6784-5p	4.60928	25.3866
hsa-miR-6885-5p	3.87502	25.3866
hsa-miR-718	3.24569	25.3866
hsa-miR-4646-5p	2.29376	25.3866
hsa-miR-6750-5p	9.25693	24.3866
hsa-miR-874-3p	6.33788	24.3866
hsa-miR-6774-5p	1.94883	24.3866
hsa-miR-877-5p	4.60928	23.3866
hsa-miR-6871-5p	4.60928	23.3866
hsa-miR-4514	1.67192	23.3866
hsa-miR-3153	1.44932	23.3866
hsa-miR-6717-5p	1.44932	23.3866
hsa-miR-4723-5p	1.26944	23.3866
hsa-miR-6820-5p	24.253	22.3866
hsa-miR-4423-3p	11.2533	22.3866
hsa-miR-7106-5p	3.87502	22.3866
hsa-miR-8085	1.94883	22.3866
hsa-miR-6068	655.253	21.3866
hsa-miR-423-5p	33.253	21.3866
hsa-miR-4462	26.253	21.3866
hsa-miR-4498	25.253	21.3866
hsa-miR-6796-5p	22.253	21.3866
hsa-miR-3131	3.24569	21.3866
hsa-miR-3190-3p	1.94883	21.3866
hsa-miR-4726-5p	1.67192	21.3866
hsa-miR-6801-5p	1.44932	21.3866
hsa-miR-6806-5p	10.2541	20.3866
hsa-miR-6793-5p	3.87502	20.3866
hsa-miR-365a-5p	3.24569	20.3866
hsa-miR-6738-5p	2.72151	20.3866
hsa-miR-4800-5p	1.67192	20.3866
hsa-miR-6723-5p	17.253	19.3866
hsa-miR-4430	12.2531	19.3866
hsa-miR-370-3p	7.28764	19.3866
hsa-miR-4732-5p	3.24569	19.3866
hsa-miR-2467-3p	1.94883	19.3866
hsa-miR-6857-5p	1.94883	19.3866
hsa-miR-4731-5p	1.67192	19.3866
hsa-miR-572	130.253	18.3866
hsa-miR-3197	33.253	18.3866
hsa-miR-181b-5p	22.253	18.3866
hsa-miR-1224-5p	15.253	18.3866
hsa-miR-4449	23.253	17.3866
hsa-miR-6754-5p	14.253	17.3866
hsa-miR-3622a-5p	10.2541	17.3866
hsa-miR-1183	6.33788	17.3866
hsa-miR-940	5.4371	17.3866
hsa-miR-498	4.60928	17.3866
hsa-miR-4499	2.29376	17.3866
hsa-miR-6881-5p	1.94883	17.3866
hsa-miR-6740-5p	1.67192	17.3866
hsa-miR-6876-5p	1.67192	17.3866
hsa-miR-4419a	1.44932	17.3866
hsa-miR-4713-3p	1.44932	17.3866
hsa-miR-6734-5p	1.44932	17.3866
hsa-miR-4734	915.253	16.3866
hsa-miR-3619-5p	23.253	16.3866
hsa-miR-551b-5p	4.60928	16.3866
hsa-miR-514b-5p	1.94883	16.3866
hsa-miR-4496	1.94883	16.3866
hsa-miR-3127-5p	1.44932	16.3866
hsa-miR-4755-3p	1.26944	16.3866
hsa-miR-6126	1479.25	15.3866
hsa-miR-6768-5p	43.253	15.3866
hsa-miR-4429	31.253	15.3866
hsa-miR-4253	25.253	15.3866
hsa-miR-3124-5p	15.253	15.3866
hsa-miR-671-5p	8.26545	15.3866
hsa-miR-6737-5p	7.28764	15.3866
hsa-miR-6133	5.4371	15.3866
hsa-miR-3154	1.94883	15.3866
hsa-miR-4478	1.94883	15.3866
hsa-miR-4644	1.94883	15.3866
hsa-miR-3132	1.67192	15.3866
hsa-miR-7515	1.67192	15.3866
hsa-miR-6131	1.44932	15.3866
hsa-miR-6760-5p	1.44932	15.3866
hsa-miR-518c-5p	1.26944	15.3866
hsa-miR-193a-5p	199.253	14.3866
hsa-miR-3663-3p	97.253	14.3866
hsa-miR-885-3p	24.253	14.3866
hsa-miR-193b-5p	3.24569	14.3866
hsa-miR-4787-3p	2.29376	14.3866
hsa-miR-3191-3p	1.67192	14.3866
hsa-miR-4788	1.67192	14.3866
hsa-miR-4486	105.253	13.3866
hsa-miR-8063	30.253	13.3866
hsa-miR-4721	18.253	13.3866
hsa-miR-3147	12.2531	13.3866
hsa-miR-135a-3p	7.28764	13.3866
hsa-miR-6769a-5p	4.60928	13.3866
hsa-miR-6855-5p	3.24569	13.3866
hsa-miR-4722-5p	2.29376	13.3866
hsa-miR-4314	1.94883	13.3866
hsa-miR-6837-5p	1.94883	13.3866
hsa-miR-6505-5p	1.67192	13.3866
hsa-miR-6798-3p	1.67192	13.3866
hsa-miR-5008-5p	1.44932	13.3866
hsa-miR-6758-5p	1.26944	13.3866
hsa-miR-3185	780.253	12.3866
hsa-miR-320a	387.253	12.3866
hsa-miR-6860	17.253	12.3866
hsa-miR-4710	15.253	12.3866
hsa-miR-504-3p	12.2531	12.3866
hsa-miR-6893-5p	9.25693	12.3866
hsa-miR-6735-5p	3.24569	12.3866
hsa-miR-365b-5p	2.72151	12.3866
hsa-miR-6805-3p	2.29376	12.3866
hsa-miR-5194	1.67192	12.3866
hsa-miR-936	1.44932	12.3866
hsa-miR-3180	74.253	11.3866
hsa-miR-4440	57.253	11.3866
hsa-miR-4443	36.253	11.3866
hsa-miR-7114-5p	16.253	11.3866
hsa-miR-6813-5p	8.26545	11.3866
hsa-miR-6825-5p	3.87502	11.3866
hsa-miR-5195-3p	3.24569	11.3866
hsa-miR-6830-5p	3.24569	11.3866
hsa-miR-550a-5p	2.29376	11.3866
hsa-miR-3622b-5p	1.94883	11.3866
hsa-miR-664a-5p	1.44932	11.3866
hsa-miR-3189-3p	1.44932	11.3866
hsa-miR-4436a	1.44932	11.3866
hsa-miR-6822-5p	1.26944	11.3866
hsa-miR-3178	1647.25	10.3866
hsa-miR-378h	8.26545	10.3866
hsa-miR-6726-5p	8.26545	10.3866
hsa-miR-557	2.29376	10.3866
hsa-miR-5010-5p	2.29376	10.3866
hsa-miR-5187-5p	1.67192	10.3866
hsa-miR-5087	6.33788	#N/A
hsa-miR-3164	1.44932	10.3866
hsa-miR-6747-5p	1.44932	10.3866
hsa-miR-8054	1.12294	10.3866
hsa-miR-3187-3p	19.253	9.38669
hsa-miR-3652	9.25693	9.38669
hsa-miR-5572	8.26545	9.38669
hsa-miR-6751-5p	5.4371	9.38669
hsa-miR-4446-3p	2.72151	9.38669
hsa-miR-302c-5p	1.94883	9.38669
hsa-miR-4259	1.67192	9.38669
hsa-miR-4776-5p	1.67192	9.38669
hsa-miR-3176	1.44932	9.38669
hsa-miR-3925-5p	1.44932	9.38669
hsa-miR-1343-3p	1.44932	9.38669
hsa-miR-6835-5p	1.44932	9.38669
hsa-miR-4716-3p	1.26944	9.38669
hsa-miR-202-3p	1.12294	9.38669
hsa-miR-3135b	496.253	8.38713
hsa-miR-4725-3p	28.253	8.38713
hsa-miR-7160-5p	9.25693	8.38713
hsa-miR-4665-3p	7.28764	8.38713
hsa-miR-6069	6.33788	8.38713
hsa-miR-3137	3.24569	8.38713
hsa-miR-4526	3.24569	8.38713
hsa-miR-6772-5p	3.24569	8.38713
hsa-miR-2276-3p	1.94883	8.38713
hsa-miR-296-5p	1.67192	8.38713
hsa-miR-4727-3p	1.44932	8.38713
hsa-miR-4769-5p	1.44932	8.38713
hsa-miR-6730-5p	1.44932	8.38713
hsa-miR-6826-5p	1.44932	8.38713
hsa-miR-5708	1.26944	8.38713
hsa-miR-4450	1.12294	8.38713
hsa-miR-320c	338.253	7.38936
hsa-miR-6075	191.253	7.38936
hsa-miR-371b-5p	163.253	7.38936
hsa-miR-1231	145.253	7.38936
hsa-miR-1307-3p	43.253	7.38936
hsa-miR-744-5p	33.253	7.38936
hsa-miR-5093	31.253	7.38936
hsa-miR-933	14.253	7.38936
hsa-miR-4481	14.253	7.38936
hsa-miR-1910-5p	11.2533	7.38936
hsa-miR-6753-5p	11.2533	7.38936
hsa-miR-6840-3p	9.25693	7.38936
hsa-miR-1185-1-3p	5.4371	7.38936
hsa-miR-6742-5p	5.4371	7.38936
hsa-miR-1228-3p	3.87502	7.38936
hsa-miR-6829-5p	3.87502	7.38936
hsa-miR-6845-5p	3.87502	7.38936
hsa-miR-1238-5p	3.24569	7.38936
hsa-miR-3151-5p	2.72151	7.38936
hsa-miR-1193	2.72151	7.38936
hsa-miR-4655-3p	2.72151	7.38936
hsa-miR-421	3.87502	#N/A
hsa-miR-151b	3.87502	#N/A
hsa-miR-3194-5p	2.29376	7.38936
hsa-miR-1249	1.94883	7.38936
hsa-miR-4684-3p	1.94883	7.38936
hsa-miR-6862-5p	1.94883	7.38936
hsa-miR-6744-5p	1.67192	7.38936
hsa-miR-8052	1.67192	7.38936
hsa-miR-4419b	1.44932	7.38936
hsa-miR-4749-3p	1.44932	7.38936
hsa-miR-4648	1.26944	7.38936
hsa-miR-4436b-3p	1.26944	7.38936
hsa-miR-5090	1.26944	7.38936
hsa-miR-5584-5p	1.26944	7.38936
hsa-miR-6766-5p	1.26944	7.38936
hsa-miR-6832-5p	1.26944	7.38936
hsa-miR-518f-5p	1.12294	7.38936
hsa-miR-320b	368.253	6.39839
hsa-miR-7112-5p	12.2531	6.39839
hsa-miR-2277-5p	6.33788	6.39839
hsa-miR-4786-3p	4.60928	6.39839
hsa-miR-532-5p	2.72151	6.39839
hsa-miR-425-3p	2.29376	6.39839
hsa-miR-6749-3p	1.94883	6.39839
hsa-miR-625-3p	1.67192	6.39839
hsa-miR-6886-5p	1.67192	6.39839
hsa-miR-765	1.44932	6.39839
hsa-miR-4779	1.44932	6.39839
hsa-miR-6515-3p	1.44932	6.39839
hsa-miR-526a	1.26944	6.39839
hsa-miR-520c-5p	1.26944	6.39839
hsa-miR-518d-5p	1.26944	6.39839
hsa-miR-611	1.26944	6.39839
hsa-miR-6074	1.26944	6.39839
hsa-miR-6847-5p	12.2531	5.42759
hsa-miR-6807-5p	6.33788	5.42759
hsa-miR-4638-5p	4.60928	5.42759
hsa-miR-191-3p	2.72151	5.42759
hsa-miR-6836-3p	2.29376	5.42759
hsa-miR-2277-3p	1.94883	5.42759
hsa-miR-4476	1.94883	5.42759
hsa-miR-4433b-5p	1.94883	5.42759
hsa-miR-8077	1.94883	5.42759
hsa-miR-181d-3p	1.67192	5.42759
hsa-miR-1180-5p	1.67192	5.42759
hsa-miR-1237-3p	1.67192	5.42759
hsa-miR-3122	1.67192	5.42759
hsa-miR-3944-5p	1.67192	5.42759
hsa-miR-6509-5p	1.67192	5.42759
hsa-miR-6788-5p	1.67192	5.42759
hsa-miR-6867-5p	1.67192	5.42759
hsa-miR-6892-3p	1.67192	5.42759
hsa-miR-7108-3p	1.67192	5.42759
hsa-miR-3675-3p	1.44932	5.42759
hsa-miR-4444	1.44932	5.42759
hsa-miR-6729-3p	1.44932	5.42759
hsa-miR-6763-3p	1.44932	5.42759
hsa-miR-6809-5p	1.44932	5.42759
hsa-miR-6834-5p	1.44932	5.42759
hsa-miR-3202	1.26944	5.42759
hsa-miR-4482-3p	1.26944	5.42759
hsa-miR-769-3p	1.12294	5.42759
hsa-miR-6840-5p	1.12294	5.42759
hsa-miR-214-3p	204.253	4.5033
hsa-miR-1909-3p	64.253	4.5033
hsa-miR-6849-5p	25.253	4.5033
hsa-miR-1273f	20.253	4.5033
hsa-miR-4717-3p	10.2541	4.5033
hsa-miR-6792-5p	6.33788	4.5033
hsa-miR-615-5p	5.4371	4.5033
hsa-miR-6827-5p	4.60928	4.5033
hsa-miR-345-3p	3.87502	4.5033
hsa-miR-1199-5p	2.72151	4.5033
hsa-miR-1203	2.29376	4.5033
hsa-miR-3126-5p	1.94883	4.5033
hsa-miR-3162-3p	1.94883	4.5033
hsa-miR-4761-5p	1.94883	4.5033
hsa-miR-6083	1.94883	4.5033
hsa-miR-7155-5p	1.94883	4.5033
hsa-miR-1321	1.67192	4.5033
hsa-miR-4310	1.67192	4.5033
hsa-miR-6507-5p	1.67192	4.5033
hsa-miR-6745	1.67192	4.5033
hsa-miR-526b-5p	1.44932	4.5033
hsa-miR-711	1.44932	4.5033
hsa-miR-4313	1.44932	4.5033
hsa-miR-4731-3p	1.44932	4.5033
hsa-miR-6777-3p	1.44932	4.5033
hsa-miR-4470	1.26944	4.5033
hsa-miR-4754	1.26944	4.5033
hsa-miR-7156-3p	1.26944	4.5033
hsa-miR-3155b	1.12294	4.5033
hsa-miR-8059	1.12294	4.5033
hsa-miR-134-5p	62.253	3.66222
hsa-miR-602	39.253	3.66222
hsa-miR-4701-3p	17.253	3.66222
hsa-miR-6856-5p	13.253	3.66222
hsa-miR-335-5p	11.2533	3.66222
hsa-miR-6836-5p	9.25693	3.66222
hsa-miR-125b-1-3p	7.28764	3.66222
hsa-miR-1185-2-3p	7.28764	3.66222
hsa-miR-323a-5p	5.4371	3.66222
hsa-miR-637	5.4371	3.66222
hsa-miR-6739-5p	5.4371	3.66222
hsa-miR-4321	3.87502	3.66222
hsa-miR-7152-3p	3.87502	3.66222
hsa-miR-187-5p	3.24569	3.66222
hsa-miR-1909-5p	3.24569	3.66222
hsa-miR-4538	3.24569	3.66222
hsa-miR-6721-5p	3.24569	3.66222
hsa-miR-1238-3p	2.72151	3.66222
hsa-miR-2110	2.72151	3.66222
hsa-miR-5705	2.72151	3.66222
hsa-miR-6800-3p	2.72151	3.66222
hsa-miR-6875-3p	2.72151	3.66222
hsa-miR-8078	2.72151	#N/A
hsa-miR-4269	2.29376	3.66222
hsa-miR-3936	2.29376	3.66222
hsa-miR-6511b-3p	2.29376	3.66222
hsa-miR-3918	1.94883	3.66222
hsa-miR-4433-5p	1.94883	3.66222
hsa-miR-4642	1.94883	3.66222
hsa-miR-1470	1.67192	3.66222
hsa-miR-4274	1.67192	3.66222
hsa-miR-3605-5p	1.67192	3.66222
hsa-miR-4515	1.67192	3.66222
hsa-miR-4691-3p	1.67192	3.66222
hsa-miR-30e-5p	2.29376	#N/A
hsa-miR-4738-3p	1.67192	3.66222
hsa-miR-4784	1.67192	3.66222
hsa-miR-6796-3p	1.67192	3.66222
hsa-miR-6858-3p	1.67192	3.66222
hsa-miR-487a-5p	2.29376	#N/A
hsa-miR-361-3p	1.44932	3.66222
hsa-miR-491-5p	1.44932	3.66222
hsa-miR-378b	1.44932	3.66222
hsa-miR-4510	1.44932	3.66222
hsa-miR-4654	1.44932	3.66222
hsa-miR-4716-5p	1.44932	3.66222
hsa-miR-664b-5p	1.44932	3.66222
hsa-miR-6752-3p	1.44932	3.66222
hsa-miR-6848-3p	1.44932	3.66222
hsa-miR-6880-3p	1.44932	3.66222
hsa-miR-7154-3p	1.44932	3.66222
hsa-miR-3184-5p	1.26944	3.66222
hsa-miR-378g	1.26944	3.66222
hsa-miR-7151-3p	1.26944	3.66222
hsa-miR-512-5p	1.12294	3.66222
hsa-miR-4658	1.12294	3.66222
hsa-miR-155-5p	107.253	2.93824
hsa-miR-1180-3p	31.253	2.93824
hsa-miR-486-5p	12.2531	2.93824
hsa-miR-6084	9.25693	2.93824
hsa-miR-3181	8.26545	2.93824
hsa-miR-4436b-5p	7.28764	2.93824
hsa-miR-564	3.87502	2.93824
hsa-miR-3182	2.29376	#N/A
hsa-miR-574-5p	3.24569	2.93824
hsa-miR-668-5p	3.24569	2.93824
hsa-miR-608	2.72151	2.93824
hsa-miR-3921	2.72151	2.93824
hsa-miR-6081	2.72151	2.93824
hsa-miR-6754-3p	2.72151	2.93824
hsa-miR-3177-5p	2.29376	2.93824
hsa-miR-4258	2.29376	2.93824
hsa-miR-3686	2.29376	#N/A
hsa-miR-4445-3p	2.29376	2.93824
hsa-miR-4533	2.29376	2.93824
hsa-miR-4673	2.29376	2.93824
hsa-miR-4747-5p	2.29376	2.93824
hsa-miR-4750-3p	2.29376	2.93824
hsa-miR-5571-5p	2.29376	2.93824
hsa-miR-6736-5p	2.29376	2.93824
hsa-miR-6759-5p	2.29376	2.93824
hsa-miR-25-5p	1.94883	2.93824
hsa-miR-1914-5p	1.94883	2.93824
hsa-miR-4525	1.94883	2.93824
hsa-miR-4758-3p	1.94883	2.93824
hsa-miR-4785	1.94883	2.93824
hsa-miR-125a-3p	1.67192	2.93824
hsa-miR-3186-3p	1.67192	2.93824
hsa-miR-3940-3p	1.67192	2.93824
hsa-miR-4441	1.67192	2.93824
hsa-miR-4700-5p	1.67192	2.93824
hsa-miR-4756-5p	1.67192	2.93824
hsa-miR-5192	1.67192	2.93824
hsa-miR-6802-3p	1.67192	2.93824
hsa-miR-6819-3p	1.67192	2.93824
hsa-miR-6862-3p	1.67192	2.93824
hsa-miR-7154-5p	1.67192	2.93824
hsa-miR-210-5p	1.44932	2.93824
hsa-miR-337-3p	1.44932	2.93824
hsa-miR-593-3p	1.44932	2.93824
hsa-miR-550a-3-5p	1.44932	2.93824
hsa-miR-3163	1.44932	2.93824
hsa-miR-3189-5p	1.44932	2.93824
hsa-miR-3667-5p	1.44932	2.93824
hsa-miR-4465	1.44932	2.93824
hsa-miR-4709-3p	1.44932	2.93824
hsa-miR-4728-3p	1.44932	2.93824
hsa-miR-5681b	1.44932	2.93824
hsa-miR-6795-3p	1.44932	2.93824
hsa-miR-6890-3p	1.44932	2.93824
hsa-miR-8082	1.44932	2.93824
hsa-miR-920	1.26944	2.93824
hsa-miR-1307-5p	1.26944	2.93824
hsa-miR-4667-3p	1.26944	2.93824
hsa-miR-6799-3p	1.26944	2.93824
hsa-miR-6864-5p	1.26944	2.93824
hsa-miR-184	1.12294	2.93824
hsa-miR-663b	27.253	2.34768
hsa-miR-208a-5p	1.94883	#N/A
hsa-miR-432-5p	15.253	2.34768
hsa-miR-503-5p	11.2533	2.34768
hsa-miR-3944-3p	7.28764	2.34768
hsa-miR-6080	6.33788	2.34768
hsa-miR-7850-5p	4.60928	2.34768
hsa-miR-4299	3.87502	2.34768
hsa-miR-1471	3.24569	2.34768
hsa-miR-29c-3p	1.94883	#N/A
hsa-miR-3619-3p	3.24569	2.34768
hsa-miR-484	2.72151	2.34768
hsa-miR-1299	2.72151	2.34768
hsa-miR-4447	2.72151	2.34768
hsa-miR-6764-5p	2.72151	2.34768
hsa-miR-451a	2.29376	2.34768
hsa-miR-532-3p	2.29376	2.34768
hsa-miR-623	2.29376	2.34768
hsa-miR-1184	2.29376	2.34768
hsa-miR-3945	2.29376	2.34768
hsa-miR-505-3p	1.94883	#N/A
hsa-miR-6503-3p	2.29376	2.34768
hsa-miR-6793-3p	2.29376	2.34768
hsa-miR-6817-5p	2.29376	2.34768
hsa-let-7f-1-3p	1.94883	2.34768
hsa-miR-194-3p	1.94883	2.34768
hsa-miR-612	1.94883	2.34768
hsa-miR-766-3p	1.94883	2.34768
hsa-miR-548ac	1.94883	2.34768
hsa-miR-4494	1.94883	2.34768
hsa-miR-449b-5p	1.94883	#N/A
hsa-miR-4725-5p	1.94883	2.34768
hsa-miR-371b-3p	1.94883	2.34768
hsa-miR-6797-3p	1.94883	2.34768
hsa-miR-6850-3p	1.94883	2.34768
hsa-miR-7114-3p	1.94883	2.34768
hsa-let-7b-3p	1.67192	2.34768
hsa-miR-125b-2-3p	1.67192	2.34768
hsa-miR-1323	1.67192	2.34768
hsa-miR-541-5p	1.67192	2.34768
hsa-miR-1234-3p	1.67192	2.34768
hsa-miR-3157-3p	1.67192	2.34768
hsa-miR-3909	1.67192	2.34768
hsa-miR-4697-3p	1.67192	2.34768
hsa-miR-4748	1.67192	2.34768
hsa-miR-4797-5p	1.67192	2.34768
hsa-miR-5699-5p	1.67192	2.34768
hsa-miR-6730-3p	1.67192	2.34768
hsa-miR-6737-3p	1.67192	2.34768
hsa-miR-548w	1.94883	#N/A
hsa-miR-3065-3p	1.94883	#N/A
hsa-miR-6891-3p	1.67192	2.34768
hsa-miR-6895-5p	1.67192	2.34768
hsa-miR-30b-3p	1.44932	2.34768
hsa-miR-519c-5p	1.44932	2.34768
hsa-miR-519b-5p	1.44932	2.34768
hsa-miR-525-5p	1.44932	2.34768
hsa-miR-523-5p	1.44932	2.34768
hsa-miR-518e-5p	1.44932	2.34768
hsa-miR-522-5p	1.44932	2.34768
hsa-miR-519a-5p	1.44932	2.34768
hsa-miR-593-5p	1.44932	2.34768
hsa-miR-622	1.44932	2.34768
hsa-miR-630	1.44932	2.34768
hsa-miR-1225-3p	1.44932	2.34768
hsa-miR-1263	1.44932	2.34768
hsa-miR-4260	1.44932	2.34768
hsa-miR-3679-3p	1.44932	2.34768
hsa-miR-4681	1.44932	2.34768
hsa-miR-4682	1.44932	2.34768
hsa-miR-4687-5p	1.44932	2.34768
hsa-miR-4695-3p	1.44932	2.34768
hsa-miR-5191	1.44932	2.34768
hsa-miR-6507-3p	1.44932	2.34768
hsa-miR-6794-3p	1.44932	2.34768
hsa-miR-6813-3p	1.44932	2.34768
hsa-miR-6861-3p	1.44932	2.34768
hsa-miR-518a-5p	1.26944	2.34768
hsa-miR-527	1.26944	2.34768
hsa-miR-509-3p	1.26944	2.34768
hsa-miR-758-5p	1.26944	2.34768
hsa-miR-2116-3p	1.26944	2.34768
hsa-miR-3130-3p	1.26944	2.34768
hsa-miR-3192-5p	1.26944	2.34768
hsa-miR-4664-3p	1.26944	2.34768
hsa-miR-6077	1.26944	2.34768
hsa-miR-6766-3p	1.26944	2.34768
hsa-miR-6767-5p	1.26944	2.34768
hsa-miR-6842-5p	1.26944	2.34768
hsa-miR-6845-3p	1.26944	2.34768
hsa-miR-6857-3p	1.26944	2.34768
hsa-miR-1539	1.12294	2.34768
hsa-miR-3184-3p	1.12294	2.34768
hsa-miR-4468	1.12294	2.34768
hsa-miR-4701-5p	1.12294	2.34768
hsa-miR-5685	1.12294	2.34768
hsa-miR-320d	103.253	1.88541
hsa-miR-181a-5p	76.253	1.88541
hsa-let-7d-5p	73.253	1.88541
hsa-miR-382-5p	41.253	1.88541
hsa-miR-93-5p	37.253	1.88541
hsa-miR-575	33.253	1.88541
hsa-miR-423-3p	22.253	1.88541
hsa-miR-3148	20.253	1.88541
hsa-miR-3064-5p	20.253	1.88541
hsa-miR-4708-3p	19.253	1.88541
hsa-miR-1306-3p	18.253	1.88541
hsa-miR-210-3p	17.253	1.88541
hsa-miR-195-3p	16.253	1.88541
hsa-miR-5589-5p	1.94883	#N/A
hsa-miR-320e	10.2541	1.88541
hsa-miR-8064	10.2541	1.88541
hsa-miR-3687	9.25693	1.88541
hsa-miR-1538	8.26545	1.88541
hsa-miR-3663-5p	7.28764	1.88541
hsa-miR-6875-5p	4.60928	1.88541
hsa-miR-6877-3p	4.60928	1.88541
hsa-miR-149-5p	3.87502	1.88541
hsa-miR-1468-3p	3.87502	1.88541
hsa-miR-4292	3.87502	1.88541
hsa-miR-6883-5p	3.87502	1.88541
hsa-miR-654-5p	3.24569	1.88541
hsa-miR-766-5p	3.24569	1.88541
hsa-miR-6511a-3p	2.72151	1.88541
hsa-miR-6762-5p	2.72151	1.88541
hsa-miR-34c-3p	2.29376	1.88541
hsa-miR-486-3p	2.29376	1.88541
hsa-miR-596	2.29376	1.88541
hsa-miR-601	2.29376	1.88541
hsa-miR-1293	2.29376	1.88541
hsa-miR-1292-3p	2.29376	1.88541
hsa-miR-3150b-5p	2.29376	1.88541
hsa-miR-4461	2.29376	1.88541
hsa-miR-4746-3p	2.29376	1.88541
hsa-miR-4767	2.29376	1.88541
hsa-miR-6804-5p	2.29376	1.88541
hsa-miR-570-3p	1.94883	1.88541
hsa-miR-584-5p	1.94883	1.88541
hsa-miR-661	1.94883	1.88541
hsa-miR-1972	1.94883	1.88541
hsa-miR-4296	1.94883	1.88541
hsa-miR-4319	1.94883	1.88541
hsa-miR-8055	1.94883	#N/A
hsa-miR-4265	1.94883	1.88541
hsa-miR-4519	1.94883	1.88541
hsa-miR-4722-3p	1.94883	1.88541
hsa-miR-4769-3p	1.94883	1.88541
hsa-miR-6784-3p	1.94883	1.88541
hsa-miR-19b-2-5p	1.67192	#N/A
hsa-miR-6852-5p	1.94883	1.88541
hsa-miR-26b-5p	1.67192	#N/A
hsa-miR-219a-1-3p	1.67192	1.88541
hsa-miR-223-3p	1.67192	1.88541
hsa-miR-483-3p	1.67192	1.88541
hsa-miR-520d-5p	1.67192	1.88541
hsa-miR-500a-5p	1.67192	1.88541
hsa-miR-548b-5p	1.67192	1.88541
hsa-miR-548c-5p	1.67192	1.88541
hsa-miR-1224-3p	1.67192	1.88541
hsa-miR-885-5p	1.67192	1.88541
hsa-miR-939-3p	1.67192	1.88541
hsa-miR-1303	1.67192	1.88541
hsa-miR-1304-3p	1.67192	1.88541
hsa-miR-3149	1.67192	1.88541
hsa-miR-3199	1.67192	1.88541
hsa-miR-3617-5p	1.67192	1.88541
hsa-miR-550b-2-5p	1.67192	1.88541
hsa-miR-548o-5p	1.67192	1.88541
hsa-miR-4479	1.67192	1.88541
hsa-miR-4506	1.67192	1.88541
hsa-miR-548am-5p	1.67192	1.88541
hsa-miR-3591-3p	1.67192	1.88541
hsa-miR-4774-3p	1.67192	1.88541
hsa-miR-4778-5p	1.67192	1.88541
hsa-miR-5003-3p	1.67192	1.88541
hsa-miR-548ap-3p	1.67192	1.88541
hsa-miR-6879-3p	1.67192	1.88541
hsa-miR-7109-3p	1.67192	1.88541
hsa-miR-7113-3p	1.67192	1.88541
hsa-miR-363-5p	1.67192	#N/A
hsa-miR-7855-5p	1.67192	1.88541
hsa-miR-188-3p	1.44932	1.88541
hsa-miR-128-2-5p	1.44932	1.88541
hsa-miR-563	1.44932	1.88541
hsa-miR-668-3p	1.44932	1.88541
hsa-miR-1298-3p	1.44932	1.88541
hsa-miR-1266-3p	1.44932	1.88541
hsa-miR-513b-5p	1.44932	1.88541
hsa-miR-18b-5p	1.67192	#N/A
hsa-miR-1908-3p	1.44932	1.88541
hsa-miR-1910-3p	1.44932	1.88541
hsa-miR-1913	1.44932	1.88541
hsa-miR-3151-3p	1.44932	1.88541
hsa-miR-3200-5p	1.44932	1.88541
hsa-miR-4261	1.44932	1.88541
hsa-miR-4266	1.44932	1.88541
hsa-miR-4288	1.44932	1.88541
hsa-miR-4289	1.44932	1.88541
hsa-miR-3691-5p	1.44932	1.88541
hsa-miR-3689b-3p	1.44932	1.88541
hsa-miR-515-5p	1.67192	#N/A
hsa-miR-3150b-3p	1.44932	1.88541
hsa-miR-378f	1.44932	1.88541
hsa-miR-4422	1.44932	1.88541
hsa-miR-520a-3p	1.67192	#N/A
hsa-miR-3689c	1.44932	1.88541
hsa-miR-4638-3p	1.44932	1.88541
hsa-miR-4664-5p	1.44932	1.88541
hsa-miR-4761-3p	1.44932	1.88541
hsa-miR-4764-5p	1.44932	1.88541
hsa-miR-552-5p	1.67192	#N/A
hsa-miR-556-3p	1.67192	#N/A
hsa-miR-5094	1.44932	1.88541
hsa-miR-6499-5p	1.44932	1.88541
hsa-miR-583	1.67192	#N/A
hsa-miR-6731-3p	1.44932	1.88541
hsa-miR-586	1.67192	#N/A
hsa-miR-6775-3p	1.44932	1.88541
hsa-miR-6787-3p	1.44932	1.88541
hsa-miR-6790-3p	1.44932	1.88541
hsa-miR-6830-3p	1.44932	1.88541
hsa-miR-6863	1.44932	1.88541
hsa-miR-6872-5p	1.44932	1.88541
hsa-miR-6874-5p	1.44932	1.88541
hsa-miR-6889-3p	1.44932	1.88541
hsa-miR-7974	1.44932	1.88541
hsa-miR-30c-1-3p	1.26944	1.88541
hsa-miR-520d-3p	1.26944	1.88541
hsa-miR-576-3p	1.26944	1.88541
hsa-miR-617	1.26944	1.88541
hsa-miR-873-3p	1.26944	1.88541
hsa-miR-513c-5p	1.26944	1.88541
hsa-miR-3116	1.26944	1.88541
hsa-miR-3140-3p	1.26944	1.88541
hsa-miR-3152-3p	1.26944	1.88541
hsa-miR-323b-3p	1.26944	1.88541
hsa-miR-3174	1.26944	1.88541
hsa-miR-4306	1.26944	1.88541
hsa-miR-208b-3p	1.67192	#N/A
hsa-miR-3654	1.26944	1.88541
hsa-miR-942-5p	1.67192	#N/A
hsa-miR-1178-3p	1.67192	#N/A
hsa-miR-3928-5p	1.26944	1.88541
hsa-miR-3942-5p	1.26944	1.88541
hsa-miR-3943	1.26944	1.88541
hsa-miR-4489	1.26944	1.88541
hsa-miR-4662b	1.26944	1.88541
hsa-miR-4700-3p	1.26944	1.88541
hsa-miR-4714-5p	1.26944	1.88541
hsa-miR-4717-5p	1.26944	1.88541
hsa-miR-4751	1.26944	1.88541
hsa-miR-4804-5p	1.26944	1.88541
hsa-miR-6731-5p	1.26944	1.88541
hsa-miR-6732-3p	1.26944	1.88541
hsa-miR-6746-3p	1.26944	1.88541
hsa-miR-6812-3p	1.26944	1.88541
hsa-miR-1270	1.67192	#N/A
hsa-miR-6884-3p	1.26944	1.88541
hsa-miR-7159-5p	1.26944	1.88541
hsa-miR-10b-3p	1.12294	1.88541
hsa-miR-103b	1.67192	#N/A
hsa-miR-566	1.12294	1.88541
hsa-miR-631	1.12294	1.88541
hsa-miR-1305	1.12294	1.88541
hsa-miR-378c	1.12294	1.88541
hsa-miR-3915	1.12294	1.88541
hsa-miR-548aj-3p	1.12294	1.88541
hsa-miR-4796-3p	1.12294	1.88541
hsa-miR-548t-5p	1.67192	#N/A
hsa-miR-6834-3p	1.12294	1.88541
hsa-miR-4736	1.00252	1.88541
hsa-miR-4742-5p	1.00252	1.88541
hsa-miR-8074	1.00252	1.88541
hsa-miR-221-3p	553.253	1.53222
hsa-miR-4454	370.253	1.53222
hsa-miR-20a-5p	83.253	1.53222
hsa-miR-494-3p	75.253	1.53222
hsa-miR-3195	63.253	1.53222
hsa-miR-193b-3p	57.253	1.53222
hsa-miR-409-3p	52.253	1.53222
hsa-miR-4793-3p	44.253	1.53222
hsa-miR-197-3p	28.253	1.53222
hsa-miR-185-3p	24.253	1.53222
hsa-miR-7844-5p	21.253	1.53222
hsa-miR-595	20.253	1.53222
hsa-miR-1260b	13.253	1.53222
hsa-miR-324-3p	10.2541	1.53222
hsa-miR-610	10.2541	1.53222
hsa-miR-4800-3p	10.2541	1.53222
hsa-miR-424-3p	9.25693	1.53222
hsa-miR-1273h-5p	9.25693	1.53222
hsa-miR-4264	1.67192	#N/A
hsa-let-7f-5p	6.33788	1.53222
hsa-miR-485-3p	6.33788	1.53222
hsa-miR-7975	6.33788	1.53222
hsa-miR-3613-5p	5.4371	1.53222
hsa-miR-7851-3p	5.4371	1.53222
hsa-miR-3606-3p	1.67192	#N/A
hsa-miR-376a-3p	4.60928	1.53222
hsa-miR-648	4.60928	1.53222
hsa-miR-2278	4.60928	1.53222
hsa-miR-4472	3.87502	1.53222
hsa-miR-4685-3p	3.87502	1.53222
hsa-miR-493-3p	3.24569	1.53222
hsa-miR-3672	1.67192	#N/A
hsa-miR-639	3.24569	1.53222
hsa-miR-1208	3.24569	1.53222
hsa-miR-4283	3.24569	1.53222
hsa-miR-4286	3.24569	1.53222
hsa-miR-3651	3.24569	1.53222
hsa-miR-3691-3p	1.67192	#N/A
hsa-miR-606	2.72151	1.53222
hsa-miR-1250-5p	2.72151	1.53222
hsa-miR-3615	2.72151	1.53222
hsa-miR-193a-3p	2.29376	1.53222
hsa-miR-487a-3p	2.29376	1.53222
hsa-miR-501-3p	2.29376	1.53222
hsa-miR-3120-5p	2.29376	1.53222
hsa-miR-4284	2.29376	1.53222
hsa-miR-3689a-3p	2.29376	1.53222
hsa-miR-4455	2.29376	1.53222
hsa-miR-31-3p	1.94883	1.53222
hsa-miR-103a-2-5p	1.94883	1.53222
hsa-miR-138-2-3p	1.94883	1.53222
hsa-miR-138-1-3p	1.94883	1.53222
hsa-miR-365a-3p	1.94883	1.53222
hsa-miR-365b-3p	1.94883	1.53222
hsa-miR-18b-3p	1.94883	1.53222
hsa-miR-505-5p	1.94883	1.53222
hsa-miR-487b-5p	1.94883	1.53222
hsa-miR-605-5p	1.94883	1.53222
hsa-miR-640	1.94883	1.53222
hsa-miR-1296-5p	1.94883	1.53222
hsa-miR-764	1.94883	1.53222
hsa-miR-1294	1.94883	1.53222
hsa-miR-4316	1.94883	1.53222
hsa-miR-3914	1.94883	1.53222
hsa-miR-4692	1.94883	1.53222
hsa-miR-4633-3p	1.67192	#N/A
hsa-miR-4698	1.94883	1.53222
hsa-miR-4763-5p	1.94883	1.53222
hsa-miR-4792	1.94883	1.53222
hsa-miR-4661-5p	1.67192	#N/A
hsa-miR-6765-3p	1.94883	1.53222
hsa-miR-6893-3p	1.94883	1.53222
hsa-miR-33a-5p	1.67192	1.53222
hsa-miR-92a-1-5p	1.67192	1.53222
hsa-miR-128-1-5p	1.67192	1.53222
hsa-miR-133a-3p	1.67192	1.53222
hsa-miR-9-3p	1.67192	1.53222
hsa-miR-129-2-3p	1.67192	1.53222
hsa-miR-154-3p	1.67192	1.53222
hsa-miR-330-3p	1.67192	1.53222
hsa-miR-331-5p	1.67192	1.53222
hsa-miR-4711-3p	1.67192	#N/A
hsa-miR-520b	1.67192	1.53222
hsa-miR-513a-5p	1.67192	1.53222
hsa-miR-570-5p	1.67192	1.53222
hsa-miR-636	1.67192	1.53222
hsa-miR-650	1.67192	1.53222
hsa-miR-656-3p	1.67192	1.53222
hsa-miR-1301-3p	1.67192	1.53222
hsa-miR-1233-3p	1.67192	1.53222
hsa-miR-302f	1.67192	1.53222
hsa-miR-1976	1.67192	1.53222
hsa-miR-3173-3p	1.67192	1.53222
hsa-miR-323b-5p	1.67192	1.53222
hsa-miR-548x-3p	1.67192	1.53222
hsa-miR-4285	1.67192	1.53222
hsa-miR-4329	1.67192	1.53222
hsa-miR-4766-3p	1.67192	#N/A
hsa-miR-3605-3p	1.67192	1.53222
hsa-miR-3614-5p	1.67192	1.53222
hsa-miR-3713	1.67192	1.53222
hsa-miR-4448	1.67192	1.53222
hsa-miR-548ai	1.67192	1.53222
hsa-miR-4469	1.67192	1.53222
hsa-miR-4474-3p	1.67192	1.53222
hsa-miR-4491	1.67192	1.53222
hsa-miR-378i	1.67192	1.53222
hsa-miR-4645-3p	1.67192	1.53222
hsa-miR-4707-3p	1.67192	1.53222
hsa-miR-4708-5p	1.67192	1.53222
hsa-miR-4803	1.67192	#N/A
hsa-miR-4713-5p	1.67192	1.53222
hsa-miR-4740-3p	1.67192	1.53222
hsa-miR-4745-3p	1.67192	1.53222
hsa-miR-4781-5p	1.67192	1.53222
hsa-miR-5095	1.67192	1.53222
hsa-miR-5193	1.67192	1.53222
hsa-miR-5587-3p	1.67192	1.53222
hsa-miR-548av-3p	1.67192	1.53222
hsa-miR-6129	1.67192	1.53222
hsa-miR-6727-3p	1.67192	1.53222
hsa-miR-6728-3p	1.67192	1.53222
hsa-miR-6734-3p	1.67192	1.53222
hsa-miR-5197-5p	1.67192	#N/A
hsa-miR-6761-5p	1.67192	1.53222
hsa-miR-6792-3p	1.67192	1.53222
hsa-miR-6832-3p	1.67192	1.53222
hsa-miR-6865-3p	1.67192	1.53222
hsa-miR-6869-3p	1.67192	1.53222
hsa-miR-6883-3p	1.67192	1.53222
hsa-miR-5689	1.67192	#N/A
hsa-miR-7162-3p	1.67192	1.53222
hsa-miR-5701	1.67192	#N/A
hsa-let-7e-3p	1.44932	1.53222
hsa-miR-32-5p	1.44932	1.53222
hsa-miR-148a-5p	1.44932	1.53222
hsa-miR-548ay-3p	1.67192	#N/A
hsa-miR-219a-2-3p	1.44932	1.53222
hsa-miR-548az-5p	1.67192	#N/A
hsa-miR-372-3p	1.44932	1.53222
hsa-miR-380-3p	1.44932	1.53222
hsa-miR-383-5p	1.44932	1.53222
hsa-miR-324-5p	1.44932	1.53222
hsa-miR-346	1.44932	1.53222
hsa-miR-6514-5p	1.67192	#N/A
hsa-miR-422a	1.44932	1.53222
hsa-miR-518b	1.44932	1.53222
hsa-miR-516b-5p	1.44932	1.53222
hsa-miR-450a-2-3p	1.44932	1.53222
hsa-miR-508-5p	1.44932	1.53222
hsa-miR-514a-5p	1.44932	1.53222
hsa-miR-585-5p	1.44932	1.53222
hsa-miR-607	1.44932	1.53222
hsa-miR-627-5p	1.44932	1.53222
hsa-miR-1286	1.44932	1.53222
hsa-miR-1247-5p	1.44932	1.53222
hsa-miR-548h-3p	1.44932	1.53222
hsa-miR-3119	1.44932	1.53222
hsa-miR-6761-3p	1.67192	#N/A
hsa-miR-3136-5p	1.44932	1.53222
hsa-miR-3190-5p	1.44932	1.53222
hsa-miR-4278	1.44932	1.53222
hsa-miR-23c	1.44932	1.53222
hsa-miR-3620-3p	1.44932	1.53222
hsa-miR-3646	1.44932	1.53222
hsa-miR-3667-3p	1.44932	1.53222
hsa-miR-3692-5p	1.44932	1.53222
hsa-miR-3912-3p	1.44932	1.53222
hsa-miR-3934-5p	1.44932	1.53222
hsa-miR-548z	1.44932	1.53222
hsa-miR-4425	1.44932	1.53222
hsa-miR-4434	1.44932	1.53222
hsa-miR-548ae	1.44932	1.53222
hsa-miR-4458	1.44932	1.53222
hsa-miR-1269b	1.44932	1.53222
hsa-miR-3973	1.44932	1.53222
hsa-miR-4646-3p	1.44932	1.53222
hsa-miR-4653-3p	1.44932	1.53222
hsa-miR-4672	1.44932	1.53222
hsa-miR-4703-5p	1.44932	1.53222
hsa-miR-6868-3p	1.67192	#N/A
hsa-miR-4720-5p	1.44932	1.53222
hsa-miR-4520b-3p	1.44932	1.53222
hsa-miR-4723-3p	1.44932	1.53222
hsa-miR-4733-5p	1.44932	1.53222
hsa-miR-4735-3p	1.44932	1.53222
hsa-miR-4753-5p	1.44932	1.53222
hsa-miR-4775	1.44932	1.53222
hsa-miR-4786-5p	1.44932	1.53222
hsa-miR-1273g-5p	1.44932	1.53222
hsa-miR-5190	1.44932	1.53222
hsa-miR-5581-5p	1.44932	1.53222
hsa-miR-548aw	1.44932	1.53222
hsa-miR-5691	1.44932	1.53222
hsa-miR-6134	1.44932	1.53222
hsa-miR-548az-3p	1.44932	1.53222
hsa-miR-6501-5p	1.44932	1.53222
hsa-miR-6508-5p	1.44932	1.53222
hsa-miR-6743-3p	1.44932	1.53222
hsa-miR-6748-3p	1.44932	1.53222
hsa-miR-6758-3p	1.44932	1.53222
hsa-miR-6760-3p	1.44932	1.53222
hsa-miR-6788-3p	1.44932	1.53222
hsa-miR-6801-3p	1.44932	1.53222
hsa-miR-6810-3p	1.44932	1.53222
hsa-miR-6820-3p	1.44932	1.53222
hsa-miR-6829-3p	1.44932	1.53222
hsa-miR-6855-3p	1.44932	1.53222
hsa-miR-6859-3p	1.44932	1.53222
hsa-miR-92a-2-5p	1.26944	1.53222
hsa-miR-98-3p	1.26944	1.53222
hsa-miR-95-5p	1.44932	#N/A
hsa-miR-105-5p	1.26944	1.53222
hsa-miR-196a-3p	1.26944	1.53222
hsa-miR-1	1.26944	1.53222
hsa-miR-367-3p	1.26944	1.53222
hsa-miR-512-3p	1.26944	1.53222
hsa-miR-518e-3p	1.26944	1.53222
hsa-miR-501-5p	1.26944	1.53222
hsa-miR-7-5p	1.44932	#N/A
hsa-miR-513a-3p	1.26944	1.53222
hsa-miR-634	1.26944	1.53222
hsa-miR-767-3p	1.26944	1.53222
hsa-miR-874-5p	1.26944	1.53222
hsa-miR-877-3p	1.26944	1.53222
hsa-miR-1236-3p	1.26944	1.53222
hsa-miR-1200	1.26944	1.53222
hsa-miR-214-5p	1.44932	#N/A
hsa-miR-1285-3p	1.26944	1.53222
hsa-miR-2681-5p	1.26944	1.53222
hsa-miR-3125	1.26944	1.53222
hsa-miR-3129-5p	1.26944	1.53222
hsa-miR-3146	1.26944	1.53222
hsa-miR-3150a-3p	1.26944	1.53222
hsa-miR-3074-5p	1.26944	1.53222
hsa-miR-3170	1.26944	1.53222
hsa-miR-124-5p	1.44932	#N/A
hsa-miR-3065-5p	1.26944	1.53222
hsa-miR-3186-5p	1.26944	1.53222
hsa-miR-514b-3p	1.26944	1.53222
hsa-miR-4251	1.26944	1.53222
hsa-miR-3617-3p	1.26944	1.53222
hsa-miR-145-3p	1.44932	#N/A
hsa-miR-3649	1.26944	1.53222
hsa-miR-3664-3p	1.26944	1.53222
hsa-miR-4426	1.26944	1.53222
hsa-miR-4452	1.26944	1.53222
hsa-miR-4527	1.26944	1.53222
hsa-miR-3972	1.26944	1.53222
hsa-miR-3976	1.26944	1.53222
hsa-miR-4726-3p	1.26944	1.53222
hsa-miR-4764-3p	1.26944	1.53222
hsa-miR-200a-3p	1.44932	#N/A
hsa-miR-5002-5p	1.26944	1.53222
hsa-miR-5004-5p	1.26944	1.53222
hsa-miR-5089-5p	1.26944	1.53222
hsa-miR-301a-3p	1.44932	#N/A
hsa-miR-130b-5p	1.44932	#N/A
hsa-miR-30e-3p	1.44932	#N/A
hsa-miR-5582-3p	1.26944	1.53222
hsa-miR-6130	1.26944	1.53222
hsa-miR-6500-5p	1.26944	1.53222
hsa-miR-6757-3p	1.26944	1.53222
hsa-miR-6771-3p	1.26944	1.53222
hsa-miR-6773-5p	1.26944	1.53222
hsa-miR-6776-3p	1.26944	1.53222
hsa-miR-6839-5p	1.26944	1.53222
hsa-miR-6769b-3p	1.26944	1.53222
hsa-miR-375	1.44932	#N/A
hsa-miR-376a-5p	1.44932	#N/A
hsa-miR-7157-3p	1.26944	1.53222
hsa-miR-7856-5p	1.26944	1.53222
hsa-miR-8070	1.26944	1.53222
hsa-miR-523-3p	1.12294	1.53222
hsa-miR-582-3p	1.12294	1.53222
hsa-miR-374b-5p	1.12294	1.53222
hsa-miR-1227-3p	1.12294	1.53222
hsa-miR-548n	1.12294	1.53222
hsa-miR-1276	1.12294	1.53222
hsa-miR-1911-5p	1.12294	1.53222
hsa-miR-3133	1.12294	1.53222
hsa-miR-3159	1.12294	1.53222
hsa-miR-3160-3p	1.12294	1.53222
hsa-miR-3161	1.12294	1.53222
hsa-miR-3171	1.12294	1.53222
hsa-miR-4295	1.12294	1.53222
hsa-miR-3614-3p	1.12294	1.53222
hsa-miR-3675-5p	1.12294	1.53222
hsa-miR-3919	1.12294	1.53222
hsa-miR-3928-3p	1.12294	1.53222
hsa-miR-4501	1.12294	1.53222
hsa-miR-4693-3p	1.12294	1.53222
hsa-miR-376b-5p	1.44932	#N/A
hsa-miR-5188	1.12294	1.53222
hsa-miR-5195-5p	1.12294	1.53222
hsa-miR-5196-3p	1.12294	1.53222
hsa-miR-511-5p	1.44932	#N/A
hsa-miR-6759-3p	1.12294	1.53222
hsa-miR-6778-3p	1.12294	1.53222
hsa-miR-495-5p	1.44932	#N/A
hsa-miR-6783-5p	1.12294	1.53222
hsa-miR-6831-3p	1.12294	1.53222
hsa-miR-6847-3p	1.12294	1.53222
hsa-miR-8057	1.12294	1.53222
hsa-let-7f-2-3p	1.00252	1.53222
hsa-miR-3661	1.00252	1.53222
hsa-miR-548ar-5p	1.00252	1.53222
hsa-miR-1273g-3p	1740.25	1.26468
hsa-miR-125b-5p	1081.25	1.26468
hsa-miR-520c-3p	1.44932	#N/A
hsa-miR-24-3p	701.253	1.26468
hsa-let-7c-5p	527.253	1.26468
hsa-miR-222-3p	328.253	1.26468
hsa-miR-16-5p	231.253	1.26468
hsa-miR-29a-3p	184.253	1.26468
hsa-miR-191-5p	183.253	1.26468
hsa-miR-7641	164.253	1.26468
hsa-miR-574-3p	151.253	1.26468
hsa-miR-5100	127.253	1.26468
hsa-let-7e-5p	94.253	1.26468
hsa-miR-27b-3p	67.253	1.26468
hsa-miR-499a-3p	1.44932	#N/A
hsa-miR-502-5p	1.44932	#N/A
hsa-miR-151a-5p	60.253	1.26468
hsa-miR-297	57.253	1.26468
hsa-miR-1290	36.253	1.26468
hsa-miR-151a-3p	34.253	1.26468
hsa-miR-379-5p	32.253	1.26468
hsa-miR-92b-3p	28.253	1.26468
hsa-miR-30c-5p	27.253	1.26468
hsa-miR-185-5p	27.253	1.26468
hsa-miR-140-3p	26.253	1.26468
hsa-miR-455-3p	26.253	1.26468
hsa-miR-670-5p	18.253	1.26468
hsa-miR-130a-3p	14.253	1.26468
hsa-miR-551b-3p	1.44932	#N/A
hsa-miR-206	13.253	1.26468
hsa-miR-3907	13.253	1.26468
hsa-miR-708-5p	12.2531	1.26468
hsa-miR-550a-3p	1.44932	#N/A
hsa-miR-30d-5p	11.2533	1.26468
hsa-miR-591	1.44932	#N/A
hsa-let-7g-5p	10.2541	1.26468
hsa-miR-126-3p	7.28764	1.26468
hsa-miR-10b-5p	6.33788	1.26468
hsa-miR-378a-3p	5.4371	1.26468
hsa-miR-28-3p	4.60928	1.26468
hsa-miR-609	1.44932	#N/A
hsa-miR-381-3p	4.60928	1.26468
hsa-miR-1825	4.60928	1.26468
hsa-miR-6715b-3p	4.60928	1.26468
hsa-miR-624-5p	1.44932	#N/A
hsa-miR-150-5p	3.87502	1.26468
hsa-miR-411-5p	3.87502	1.26468
hsa-miR-1271-5p	3.87502	1.26468
hsa-miR-6753-3p	3.87502	1.26468
hsa-miR-629-3p	1.44932	#N/A
hsa-miR-10a-5p	3.24569	1.26468
hsa-miR-328-3p	3.24569	1.26468
hsa-miR-20b-5p	3.24569	1.26468
hsa-miR-660-3p	3.24569	1.26468
hsa-miR-5585-3p	3.24569	1.26468
hsa-miR-106b-3p	2.72151	1.26468
hsa-miR-625-5p	2.72151	1.26468
hsa-miR-656-5p	2.72151	1.26468
hsa-miR-943	2.72151	1.26468
hsa-miR-1973	2.72151	1.26468
hsa-miR-16-2-3p	2.29376	1.26468
hsa-miR-129-5p	2.29376	1.26468
hsa-miR-154-5p	2.29376	1.26468
hsa-miR-99b-3p	2.29376	1.26468
hsa-miR-433-3p	2.29376	1.26468
hsa-miR-202-5p	2.29376	1.26468
hsa-miR-1283	1.44932	#N/A
hsa-miR-493-5p	2.29376	1.26468
hsa-miR-500a-3p	2.29376	1.26468
hsa-miR-1273e	2.29376	1.26468
hsa-miR-4537	2.29376	1.26468
hsa-miR-7843-5p	2.29376	1.26468
hsa-miR-98-5p	1.94883	1.26468
hsa-miR-29b-1-5p	1.94883	1.26468
hsa-miR-29b-2-5p	1.94883	1.26468
hsa-miR-30b-5p	1.94883	1.26468
hsa-miR-452-5p	1.94883	1.26468
hsa-miR-662	1.94883	1.26468
hsa-miR-1226-3p	1.94883	1.26468
hsa-miR-887-5p	1.44932	#N/A
hsa-miR-301b	1.44932	#N/A
hsa-miR-216b-3p	1.44932	#N/A
hsa-miR-548q	1.94883	1.26468
hsa-miR-1273d	1.94883	1.26468
hsa-miR-4301	1.94883	1.26468
hsa-miR-4263	1.94883	1.26468
hsa-miR-3622b-3p	1.94883	1.26468
hsa-miR-3910	1.94883	1.26468
hsa-miR-3927-5p	1.94883	1.26468
hsa-miR-1287-3p	1.44932	#N/A
hsa-miR-4521	1.94883	1.26468
hsa-miR-4652-3p	1.94883	1.26468
hsa-miR-4720-3p	1.94883	1.26468
hsa-miR-4783-5p	1.94883	1.26468
hsa-miR-4801	1.94883	1.26468
hsa-miR-5092	1.94883	1.26468
hsa-miR-548as-3p	1.94883	1.26468
hsa-miR-1256	1.44932	#N/A
hsa-miR-5692a	1.94883	1.26468
hsa-miR-5692b	1.94883	1.26468
hsa-miR-1199-3p	1.94883	1.26468
hsa-miR-6804-3p	1.94883	1.26468
hsa-miR-6814-5p	1.94883	1.26468
hsa-miR-6824-3p	1.94883	1.26468
hsa-miR-7158-5p	1.94883	1.26468
hsa-miR-6516-5p	1.94883	1.26468
hsa-miR-18a-3p	1.67192	1.26468
hsa-miR-21-3p	1.67192	1.26468
hsa-miR-208a-3p	1.67192	1.26468
hsa-miR-7-2-3p	1.67192	1.26468
hsa-miR-1324	1.44932	#N/A
hsa-miR-10a-3p	1.67192	1.26468
hsa-miR-221-5p	1.67192	1.26468
hsa-miR-124-3p	1.67192	1.26468
hsa-miR-133a-5p	1.67192	1.26468
hsa-miR-141-3p	1.67192	1.26468
hsa-miR-200a-5p	1.67192	1.26468
hsa-miR-379-3p	1.67192	1.26468
hsa-miR-383-3p	1.67192	1.26468
hsa-miR-3115	1.44932	#N/A
hsa-miR-148b-5p	1.67192	1.26468
hsa-miR-196b-5p	1.67192	1.26468
hsa-miR-431-3p	1.67192	1.26468
hsa-miR-412-3p	1.67192	1.26468
hsa-miR-376b-3p	1.67192	1.26468
hsa-miR-490-3p	1.67192	1.26468
hsa-miR-519e-3p	1.67192	1.26468
hsa-miR-539-5p	1.67192	1.26468
hsa-miR-571	1.67192	1.26468
hsa-miR-584-3p	1.67192	1.26468
hsa-miR-621	1.67192	1.26468
hsa-miR-641	1.67192	1.26468
hsa-miR-548d-5p	1.67192	1.26468
hsa-miR-411-3p	1.67192	1.26468
hsa-miR-3160-5p	1.44932	#N/A
hsa-miR-657	1.67192	1.26468
hsa-miR-660-5p	1.67192	1.26468
hsa-miR-887-3p	1.67192	1.26468
hsa-miR-1207-3p	1.67192	1.26468
hsa-miR-548j-3p	1.67192	1.26468
hsa-miR-1258	1.67192	1.26468
hsa-miR-3126-3p	1.67192	1.26468
hsa-miR-466	1.67192	1.26468
hsa-miR-3194-3p	1.67192	1.26468
hsa-miR-4293	1.67192	1.26468
hsa-miR-4307	1.67192	1.26468
hsa-miR-4297	1.44932	#N/A
hsa-miR-4312	1.67192	1.26468
hsa-miR-4318	1.67192	1.26468
hsa-miR-4320	1.44932	#N/A
hsa-miR-4323	1.67192	1.26468
hsa-miR-3622a-3p	1.67192	1.26468
hsa-miR-3653	1.67192	1.26468
hsa-miR-3669	1.67192	1.26468
hsa-miR-3678-3p	1.67192	1.26468
hsa-miR-4272	1.44932	#N/A
hsa-miR-4276	1.44932	#N/A
hsa-miR-3682-5p	1.67192	1.26468
hsa-miR-3908	1.67192	1.26468
hsa-miR-4282	1.44932	#N/A
hsa-miR-548ah-5p	1.67192	1.26468
hsa-miR-4520a-3p	1.67192	1.26468
hsa-miR-4540	1.67192	1.26468
hsa-miR-4729	1.67192	1.26468
hsa-miR-4757-5p	1.67192	1.26468
hsa-miR-4773	1.67192	1.26468
hsa-miR-4780	1.67192	1.26468
hsa-miR-4781-3p	1.67192	1.26468
hsa-miR-5000-3p	1.67192	1.26468
hsa-miR-5002-3p	1.67192	1.26468
hsa-miR-548ap-5p	1.67192	1.26468
hsa-miR-5010-3p	1.67192	1.26468
hsa-miR-5588-5p	1.67192	1.26468
hsa-miR-5687	1.67192	1.26468
hsa-miR-6514-3p	1.67192	1.26468
hsa-miR-6718-5p	1.67192	1.26468
hsa-miR-6770-3p	1.67192	1.26468
hsa-miR-6785-3p	1.67192	1.26468
hsa-miR-6823-3p	1.67192	1.26468
hsa-miR-7113-5p	1.67192	1.26468
hsa-miR-7159-3p	1.67192	1.26468
hsa-let-7d-3p	1.44932	1.26468
hsa-miR-24-1-5p	1.44932	1.26468
hsa-miR-29a-5p	1.44932	1.26468
hsa-miR-29b-3p	1.44932	1.26468
hsa-miR-129-1-3p	1.44932	1.26468
hsa-miR-147a	1.44932	1.26468
hsa-miR-183-3p	1.44932	1.26468
hsa-miR-205-5p	1.44932	1.26468
hsa-miR-216a-5p	1.44932	1.26468
hsa-miR-130a-5p	1.44932	1.26468
hsa-miR-152-5p	1.44932	1.26468
hsa-miR-127-5p	1.44932	1.26468
hsa-miR-3913-5p	1.44932	#N/A
hsa-miR-146a-3p	1.44932	1.26468
hsa-miR-186-5p	1.44932	1.26468
hsa-miR-3925-3p	1.44932	#N/A
hsa-miR-676-5p	1.44932	#N/A
hsa-miR-194-5p	1.44932	1.26468
hsa-miR-29c-5p	1.44932	1.26468
hsa-miR-3939	1.44932	#N/A
hsa-miR-374c-5p	1.44932	#N/A
hsa-miR-34b-3p	1.44932	1.26468
hsa-miR-302d-5p	1.44932	1.26468
hsa-miR-369-3p	1.44932	1.26468
hsa-miR-373-3p	1.44932	1.26468
hsa-miR-377-3p	1.44932	1.26468
hsa-miR-4424	1.44932	#N/A
hsa-miR-378a-5p	1.44932	1.26468
hsa-miR-380-5p	1.44932	1.26468
hsa-miR-330-5p	1.44932	1.26468
hsa-miR-135b-5p	1.44932	1.26468
hsa-miR-4437	1.44932	#N/A
hsa-miR-433-5p	1.44932	1.26468
hsa-miR-412-5p	1.44932	1.26468
hsa-miR-488-3p	1.44932	1.26468
hsa-miR-491-3p	1.44932	1.26468
hsa-miR-146b-5p	1.44932	1.26468
hsa-miR-492	1.44932	1.26468
hsa-miR-519e-5p	1.44932	1.26468
hsa-miR-4460	1.44932	#N/A
hsa-miR-521	1.44932	1.26468
hsa-miR-508-3p	1.44932	1.26468
hsa-miR-510-5p	1.44932	1.26468
hsa-miR-4480	1.44932	#N/A
hsa-miR-553	1.44932	1.26468
hsa-miR-561-3p	1.44932	1.26468
hsa-miR-600	1.44932	1.26468
hsa-miR-619-3p	1.44932	1.26468
hsa-miR-626	1.44932	1.26468
hsa-miR-628-3p	1.44932	1.26468
hsa-miR-629-5p	1.44932	1.26468
hsa-miR-4529-5p	1.44932	#N/A
hsa-miR-642a-5p	1.44932	1.26468
hsa-miR-655-3p	1.44932	1.26468
hsa-miR-542-5p	1.44932	1.26468
hsa-miR-671-3p	1.44932	1.26468
hsa-miR-1296-3p	1.44932	1.26468
hsa-miR-769-5p	1.44932	1.26468
hsa-miR-670-3p	1.44932	1.26468
hsa-miR-675-3p	1.44932	1.26468
hsa-miR-300	1.44932	1.26468
hsa-miR-541-3p	1.44932	1.26468
hsa-miR-147b	1.44932	1.26468
hsa-miR-1287-5p	1.44932	1.26468
hsa-miR-548k	1.44932	1.26468
hsa-miR-1245a	1.44932	1.26468
hsa-miR-1255a	1.44932	1.26468
hsa-miR-664a-3p	1.44932	1.26468
hsa-miR-1306-5p	1.44932	1.26468
hsa-miR-2114-5p	1.44932	1.26468
hsa-miR-3173-5p	1.44932	1.26468
hsa-miR-4303	1.44932	1.26468
hsa-miR-4317	1.44932	1.26468
hsa-miR-4287	1.44932	1.26468
hsa-miR-4290	1.44932	1.26468
hsa-miR-500b-5p	1.44932	1.26468
hsa-miR-500b-3p	1.44932	1.26468
hsa-miR-3655	1.44932	1.26468
hsa-miR-4712-3p	1.44932	#N/A
hsa-miR-3673	1.44932	1.26468
hsa-miR-3677-5p	1.44932	1.26468
hsa-miR-3677-3p	1.44932	1.26468
hsa-miR-3681-3p	1.44932	1.26468
hsa-miR-4719	1.44932	#N/A
hsa-miR-3690	1.44932	1.26468
hsa-miR-3912-5p	1.44932	1.26468
hsa-miR-4438	1.44932	1.26468
hsa-miR-4446-5p	1.44932	1.26468
hsa-miR-548ag	1.44932	1.26468
hsa-miR-4475	1.44932	1.26468
hsa-miR-4523	1.44932	1.26468
hsa-miR-4524a-3p	1.44932	1.26468
hsa-miR-3974	1.44932	1.26468
hsa-miR-3977	1.44932	1.26468
hsa-miR-4632-3p	1.44932	1.26468
hsa-miR-4635	1.44932	1.26468
hsa-miR-4639-5p	1.44932	1.26468
hsa-miR-4746-5p	1.44932	#N/A
hsa-miR-4704-5p	1.44932	1.26468
hsa-miR-4724-5p	1.44932	1.26468
hsa-miR-3591-5p	1.44932	1.26468
hsa-miR-4757-3p	1.44932	1.26468
hsa-miR-5001-3p	1.44932	1.26468
hsa-miR-4756-3p	1.44932	#N/A
hsa-miR-5008-3p	1.44932	1.26468
hsa-miR-5581-3p	1.44932	1.26468
hsa-miR-5585-5p	1.44932	1.26468
hsa-miR-1295b-3p	1.44932	1.26468
hsa-miR-5588-3p	1.44932	1.26468
hsa-miR-4765	1.44932	#N/A
hsa-miR-5589-3p	1.44932	1.26468
hsa-miR-5681a	1.44932	1.26468
hsa-miR-4771	1.44932	#N/A
hsa-miR-5688	1.44932	1.26468
hsa-miR-4666b	1.44932	1.26468
hsa-miR-5696	1.44932	1.26468
hsa-miR-6072	1.44932	1.26468
hsa-miR-6079	1.44932	1.26468
hsa-miR-6512-3p	1.44932	1.26468
hsa-miR-6513-3p	1.44932	1.26468
hsa-miR-6716-3p	1.44932	1.26468
hsa-miR-6720-5p	1.44932	1.26468
hsa-miR-6722-5p	1.44932	1.26468
hsa-miR-6738-3p	1.44932	1.26468
hsa-miR-6742-3p	1.44932	1.26468
hsa-miR-6770-5p	1.44932	1.26468
hsa-miR-6786-3p	1.44932	1.26468
hsa-miR-6789-3p	1.44932	1.26468
hsa-miR-5007-3p	1.44932	#N/A
hsa-miR-6816-3p	1.44932	1.26468
hsa-miR-6821-3p	1.44932	1.26468
hsa-miR-6833-3p	1.44932	1.26468
hsa-miR-5047	1.44932	#N/A
hsa-miR-6841-3p	1.44932	1.26468
hsa-miR-6846-3p	1.44932	1.26468
hsa-miR-6851-3p	1.44932	1.26468
hsa-miR-6859-5p	1.44932	1.26468
hsa-miR-6872-3p	1.44932	1.26468
hsa-miR-6881-3p	1.44932	1.26468
hsa-miR-6882-5p	1.44932	1.26468
hsa-miR-6884-5p	1.44932	1.26468
hsa-miR-6886-3p	1.44932	1.26468
hsa-miR-6887-3p	1.44932	1.26468
hsa-miR-7151-5p	1.44932	1.26468
hsa-miR-7153-5p	1.44932	1.26468
hsa-miR-7705	1.44932	1.26468
hsa-miR-7843-3p	1.44932	1.26468
hsa-miR-8065	1.44932	1.26468
hsa-miR-8067	1.44932	1.26468
hsa-miR-15a-3p	1.26944	1.26468
hsa-miR-5583-3p	1.44932	#N/A
hsa-miR-181b-3p	1.26944	1.26468
hsa-miR-181c-3p	1.26944	1.26468
hsa-miR-204-5p	1.26944	1.26468
hsa-let-7g-3p	1.26944	1.26468
hsa-let-7i-3p	1.26944	1.26468
hsa-miR-15b-3p	1.26944	1.26468
hsa-miR-27b-5p	1.26944	1.26468
hsa-miR-132-5p	1.26944	1.26468
hsa-miR-9-5p	1.26944	1.26468
hsa-miR-126-5p	1.26944	1.26468
hsa-miR-134-3p	1.26944	1.26468
hsa-miR-190a-3p	1.26944	1.26468
hsa-miR-34c-5p	1.26944	1.26468
hsa-miR-302d-3p	1.26944	1.26468
hsa-miR-5700	1.44932	#N/A
hsa-miR-376c-5p	1.26944	1.26468
hsa-miR-374a-5p	1.26944	1.26468
hsa-miR-374a-3p	1.26944	1.26468
hsa-miR-381-5p	1.26944	1.26468
hsa-miR-325	1.26944	1.26468
hsa-miR-424-5p	1.26944	1.26468
hsa-miR-450a-5p	1.26944	1.26468
hsa-miR-511-3p	1.26944	1.26468
hsa-miR-494-5p	1.26944	1.26468
hsa-miR-496	1.26944	1.26468
hsa-miR-6504-5p	1.44932	#N/A
hsa-miR-518f-3p	1.26944	1.26468
hsa-miR-524-5p	1.26944	1.26468
hsa-miR-519d-3p	1.26944	1.26468
hsa-miR-6510-3p	1.44932	#N/A
hsa-miR-520g-5p	1.26944	1.26468
hsa-miR-516a-5p	1.26944	1.26468
hsa-miR-551a	1.26944	1.26468
hsa-miR-554	1.26944	1.26468
hsa-miR-562	1.26944	1.26468
hsa-miR-577	1.26944	1.26468
hsa-miR-581	1.26944	1.26468
hsa-miR-587	1.26944	1.26468
hsa-miR-592	1.26944	1.26468
hsa-miR-616-3p	1.26944	1.26468
hsa-miR-628-5p	1.26944	1.26468
hsa-miR-1301-5p	1.26944	1.26468
hsa-miR-454-5p	1.26944	1.26468
hsa-miR-298	1.26944	1.26468
hsa-miR-891a-3p	1.26944	1.26468
hsa-miR-888-3p	1.26944	1.26468
hsa-miR-892b	1.26944	1.26468
hsa-miR-6747-3p	1.44932	#N/A
hsa-miR-889-5p	1.26944	1.26468
hsa-miR-944	1.26944	1.26468
hsa-miR-1229-3p	1.26944	1.26468
hsa-miR-548e-5p	1.26944	1.26468
hsa-miR-6755-3p	1.44932	#N/A
hsa-miR-548e-3p	1.26944	1.26468
hsa-miR-548j-5p	1.26944	1.26468
hsa-miR-1289	1.26944	1.26468
hsa-miR-1265	1.26944	1.26468
hsa-miR-1267	1.26944	1.26468
hsa-miR-1277-3p	1.26944	1.26468
hsa-miR-1279	1.26944	1.26468
hsa-miR-513c-3p	1.26944	1.26468
hsa-miR-6783-3p	1.44932	#N/A
hsa-miR-1912	1.26944	1.26468
hsa-miR-3130-5p	1.26944	1.26468
hsa-miR-3139	1.26944	1.26468
hsa-miR-3140-5p	1.26944	1.26468
hsa-miR-3157-5p	1.26944	1.26468
hsa-miR-4294	1.26944	1.26468
hsa-miR-4254	1.26944	1.26468
hsa-miR-2355-5p	1.26944	1.26468
hsa-miR-4291	1.26944	1.26468
hsa-miR-3612	1.26944	1.26468
hsa-miR-3618	1.26944	1.26468
hsa-miR-3659	1.26944	1.26468
hsa-miR-3680-3p	1.26944	1.26468
hsa-miR-3692-3p	1.26944	1.26468
hsa-miR-3922-3p	1.26944	1.26468
hsa-miR-3924	1.26944	1.26468
hsa-miR-3929	1.26944	1.26468
hsa-miR-6822-3p	1.44932	#N/A
hsa-miR-3935	1.26944	1.26468
hsa-miR-3941	1.26944	1.26468
hsa-miR-374c-3p	1.26944	1.26468
hsa-miR-378e	1.26944	1.26468
hsa-miR-548ab	1.26944	1.26468
hsa-miR-4432	1.26944	1.26468
hsa-miR-4453	1.26944	1.26468
hsa-miR-4457	1.26944	1.26468
hsa-miR-4471	1.26944	1.26468
hsa-miR-4482-5p	1.26944	1.26468
hsa-miR-4504	1.26944	1.26468
hsa-miR-4518	1.26944	1.26468
hsa-miR-4520a-5p	1.26944	1.26468
hsa-miR-6854-3p	1.44932	#N/A
hsa-miR-3975	1.26944	1.26468
hsa-miR-3978	1.26944	1.26468
hsa-miR-4633-5p	1.26944	1.26468
hsa-miR-4641	1.26944	1.26468
hsa-miR-4645-5p	1.26944	1.26468
hsa-miR-4650-5p	1.26944	1.26468
hsa-miR-4660	1.26944	1.26468
hsa-miR-4659b-5p	1.26944	1.26468
hsa-miR-4666a-5p	1.26944	1.26468
hsa-miR-4666a-3p	1.26944	1.26468
hsa-miR-4679	1.26944	1.26468
hsa-miR-6878-5p	1.44932	#N/A
hsa-miR-6878-3p	1.44932	#N/A
hsa-miR-4690-3p	1.26944	1.26468
hsa-miR-4715-5p	1.26944	1.26468
hsa-miR-3529-5p	1.26944	1.26468
hsa-miR-4520b-5p	1.26944	1.26468
hsa-miR-4744	1.26944	1.26468
hsa-miR-4762-5p	1.26944	1.26468
hsa-miR-4768-3p	1.26944	1.26468
hsa-miR-4770	1.26944	1.26468
hsa-miR-4782-3p	1.26944	1.26468
hsa-miR-7112-3p	1.44932	#N/A
hsa-miR-1245b-3p	1.26944	1.26468
hsa-miR-4794	1.26944	1.26468
hsa-miR-5000-5p	1.26944	1.26468
hsa-miR-5009-5p	1.26944	1.26468
hsa-miR-5186	1.26944	1.26468
hsa-miR-7155-3p	1.44932	#N/A
hsa-miR-548ar-3p	1.26944	1.26468
hsa-miR-664b-3p	1.26944	1.26468
hsa-miR-5586-3p	1.26944	1.26468
hsa-miR-548au-5p	1.26944	1.26468
hsa-miR-1295b-5p	1.26944	1.26468
hsa-miR-5590-3p	1.26944	1.26468
hsa-miR-5591-3p	1.26944	1.26468
hsa-miR-5693	1.26944	1.26468
hsa-miR-5694	1.26944	1.26468
hsa-miR-5707	1.26944	1.26468
hsa-miR-548ay-5p	1.26944	1.26468
hsa-miR-6502-3p	1.26944	1.26468
hsa-miR-6505-3p	1.26944	1.26468
hsa-miR-6509-3p	1.26944	1.26468
hsa-miR-892c-5p	1.26944	1.26468
hsa-miR-6740-3p	1.26944	1.26468
hsa-miR-19a-3p	1.26944	#N/A
hsa-miR-22-5p	1.26944	#N/A
hsa-miR-6803-3p	1.26944	1.26468
hsa-miR-6811-3p	1.26944	1.26468
hsa-miR-6814-3p	1.26944	1.26468
hsa-miR-96-5p	1.26944	#N/A
hsa-miR-6825-3p	1.26944	1.26468
hsa-miR-6780b-3p	1.26944	1.26468
hsa-miR-6841-5p	1.26944	1.26468
hsa-miR-6849-3p	1.26944	1.26468
hsa-miR-6854-5p	1.26944	1.26468
hsa-miR-30c-2-3p	1.26944	#N/A
hsa-miR-6866-5p	1.26944	1.26468
hsa-miR-6866-3p	1.26944	1.26468
hsa-miR-6867-3p	1.26944	1.26468
hsa-miR-182-5p	1.26944	#N/A
hsa-miR-182-3p	1.26944	#N/A
hsa-miR-6885-3p	1.26944	1.26468
hsa-miR-187-3p	1.26944	#N/A
hsa-miR-6888-5p	1.26944	1.26468
hsa-miR-7106-3p	1.26944	1.26468
hsa-miR-7157-5p	1.26944	1.26468
hsa-miR-7161-5p	1.26944	1.26468
hsa-miR-218-5p	1.26944	#N/A
hsa-miR-1273h-3p	1.26944	1.26468
hsa-miR-7848-3p	1.26944	1.26468
hsa-miR-7849-3p	1.26944	1.26468
hsa-miR-8080	1.26944	1.26468
hsa-miR-26b-3p	1.12294	1.26468
hsa-miR-212-5p	1.12294	1.26468
hsa-miR-218-2-3p	1.12294	1.26468
hsa-miR-133b	1.12294	1.26468
hsa-miR-520a-5p	1.12294	1.26468
hsa-miR-519d-5p	1.12294	1.26468
hsa-miR-539-3p	1.12294	1.26468
hsa-miR-143-5p	1.26944	#N/A
hsa-miR-573	1.12294	1.26468
hsa-miR-548a-3p	1.12294	1.26468
hsa-miR-597-5p	1.12294	1.26468
hsa-miR-136-3p	1.26944	#N/A
hsa-miR-597-3p	1.12294	1.26468
hsa-miR-599	1.12294	1.26468
hsa-miR-33b-3p	1.12294	1.26468
hsa-miR-633	1.12294	1.26468
hsa-miR-653-5p	1.12294	1.26468
hsa-miR-1264	1.12294	1.26468
hsa-miR-759	1.12294	1.26468
hsa-miR-770-5p	1.12294	1.26468
hsa-miR-1291	1.12294	1.26468
hsa-miR-1250-3p	1.12294	1.26468
hsa-miR-1257	1.12294	1.26468
hsa-miR-1288-3p	1.12294	1.26468
hsa-miR-513b-3p	1.12294	1.26468
hsa-miR-2114-3p	1.12294	1.26468
hsa-miR-3135a	1.12294	1.26468
hsa-miR-370-5p	1.26944	#N/A
hsa-miR-3155a	1.12294	1.26468
hsa-miR-4308	1.12294	1.26468
hsa-miR-4262	1.12294	1.26468
hsa-miR-3662	1.12294	1.26468
hsa-miR-3671	1.12294	1.26468
hsa-miR-323a-3p	1.26944	#N/A
hsa-miR-148b-3p	1.26944	#N/A
hsa-miR-3927-3p	1.12294	1.26468
hsa-miR-3689d	1.12294	1.26468
hsa-miR-4524a-5p	1.12294	1.26468
hsa-miR-4640-3p	1.12294	1.26468
hsa-miR-4650-3p	1.12294	1.26468
hsa-miR-4662a-5p	1.12294	1.26468
hsa-miR-4678	1.12294	1.26468
hsa-miR-4693-5p	1.12294	1.26468
hsa-miR-4776-3p	1.12294	1.26468
hsa-miR-4782-5p	1.12294	1.26468
hsa-miR-4796-5p	1.12294	1.26468
hsa-miR-497-3p	1.26944	#N/A
hsa-miR-4799-5p	1.12294	1.26468
hsa-miR-4999-5p	1.12294	1.26468
hsa-miR-5091	1.12294	1.26468
hsa-miR-548aq-3p	1.12294	1.26468
hsa-miR-5580-3p	1.12294	1.26468
hsa-miR-5692c	1.12294	1.26468
hsa-miR-6082	1.12294	1.26468
hsa-miR-6773-3p	1.12294	1.26468
hsa-miR-6779-3p	1.12294	1.26468
hsa-miR-6815-3p	1.12294	1.26468
hsa-miR-7107-3p	1.12294	1.26468
hsa-miR-524-3p	1.26944	#N/A
hsa-miR-7111-3p	1.12294	1.26468
hsa-miR-7702	1.12294	1.26468
hsa-miR-8056	1.12294	1.26468
hsa-miR-8062	1.12294	1.26468
hsa-miR-8083	1.12294	1.26468
hsa-miR-518d-3p	1.00252	1.26468
hsa-miR-509-3-5p	1.00252	1.26468
hsa-miR-942-3p	1.00252	1.26468
hsa-miR-3180-5p	1.00252	1.26468
hsa-miR-3193	1.00252	1.26468
hsa-miR-4643	1.00252	1.26468
hsa-miR-4684-5p	1.00252	1.26468
hsa-miR-6503-5p	1.00252	1.26468
hsa-miR-6781-3p	1.00252	1.26468
hsa-miR-23a-3p	1609.25	1.06141
hsa-miR-506-5p	1.26944	#N/A
hsa-let-7b-5p	1094.25	1.06141
hsa-miR-507	1.26944	#N/A
hsa-miR-1246	850.253	1.06141
hsa-miR-26a-5p	522.253	1.06141
hsa-miR-514a-3p	1.26944	#N/A
hsa-miR-455-5p	1.26944	#N/A
hsa-miR-544a	1.26944	#N/A
hsa-let-7a-5p	307.253	1.06141
hsa-miR-376a-2-5p	1.26944	#N/A
hsa-miR-31-5p	190.253	1.06141
hsa-miR-27a-3p	138.253	1.06141
hsa-miR-145-5p	132.253	1.06141
hsa-miR-361-5p	111.253	1.06141
hsa-miR-558	1.26944	#N/A
hsa-miR-125a-5p	106.253	1.06141
hsa-miR-103a-3p	98.253	1.06141
hsa-miR-21-5p	92.253	1.06141
hsa-miR-107	74.253	1.06141
hsa-miR-619-5p	69.253	1.06141
hsa-miR-17-5p	68.253	1.06141
hsa-miR-4485	62.253	1.06141
hsa-miR-127-3p	59.253	1.06141
hsa-let-7i-5p	54.253	1.06141
hsa-miR-106a-5p	53.253	1.06141
hsa-miR-342-3p	38.253	1.06141
hsa-miR-99b-5p	37.253	1.06141
hsa-miR-30a-5p	36.253	1.06141
hsa-miR-34a-5p	32.253	1.06141
hsa-miR-106b-5p	32.253	1.06141
hsa-miR-99a-5p	21.253	1.06141
hsa-miR-604	1.26944	#N/A
hsa-miR-130b-3p	18.253	1.06141
hsa-miR-4502	18.253	1.06141
hsa-miR-196a-5p	17.253	1.06141
hsa-miR-143-3p	16.253	1.06141
hsa-miR-376c-3p	13.253	1.06141
hsa-miR-30a-3p	11.2533	1.06141
hsa-miR-425-5p	10.2541	1.06141
hsa-miR-654-3p	9.25693	1.06141
hsa-miR-19b-3p	7.28764	1.06141
hsa-miR-122-5p	7.28764	1.06141
hsa-miR-195-5p	7.28764	1.06141
hsa-miR-643	1.26944	#N/A
hsa-miR-644a	1.26944	#N/A
hsa-miR-485-5p	7.28764	1.06141
hsa-miR-647	1.26944	#N/A
hsa-miR-15a-5p	6.33788	1.06141
hsa-miR-28-5p	6.33788	1.06141
hsa-miR-337-5p	6.33788	1.06141
hsa-miR-138-5p	5.4371	1.06141
hsa-miR-18a-5p	4.60928	1.06141
hsa-miR-615-3p	3.87502	1.06141
hsa-miR-1322	3.87502	1.06141
hsa-miR-345-5p	3.24569	1.06141
hsa-miR-502-3p	3.24569	1.06141
hsa-miR-941	3.24569	1.06141
hsa-miR-449c-3p	1.26944	#N/A
hsa-miR-378d	1.26944	#N/A
hsa-miR-1261	3.24569	1.06141
hsa-miR-146a-5p	2.72151	1.06141
hsa-miR-338-5p	2.72151	1.06141
hsa-miR-598-5p	2.72151	1.06141
hsa-miR-5096	2.72151	1.06141
hsa-miR-24-2-5p	2.29376	1.06141
hsa-miR-34a-3p	2.29376	1.06141
hsa-miR-299-5p	2.29376	1.06141
hsa-miR-3167	2.29376	1.06141
hsa-miR-4324	2.29376	1.06141
hsa-miR-93-3p	1.94883	1.06141
hsa-miR-101-5p	1.94883	1.06141
hsa-miR-105-3p	1.94883	1.06141
hsa-miR-744-3p	1.26944	#N/A
hsa-miR-192-5p	1.94883	1.06141
hsa-miR-181c-5p	1.94883	1.06141
hsa-miR-222-5p	1.94883	1.06141
hsa-miR-374b-3p	1.26944	#N/A
hsa-miR-208b-5p	1.26944	#N/A
hsa-miR-140-5p	1.94883	1.06141
hsa-miR-371a-3p	1.94883	1.06141
hsa-miR-377-5p	1.94883	1.06141
hsa-miR-618	1.94883	1.06141
hsa-miR-543	1.94883	1.06141
hsa-miR-1181	1.94883	1.06141
hsa-miR-1260a	1.94883	1.06141
hsa-miR-1178-5p	1.26944	#N/A
hsa-miR-3165	1.94883	1.06141
hsa-miR-4275	1.94883	1.06141
hsa-miR-3688-5p	1.94883	1.06141
hsa-miR-3926	1.94883	1.06141
hsa-miR-4686	1.94883	1.06141
hsa-miR-5011-3p	1.94883	1.06141
hsa-miR-5584-3p	1.94883	1.06141
hsa-miR-5682	1.94883	1.06141
hsa-miR-6078	1.94883	1.06141
hsa-miR-6756-3p	1.94883	1.06141
hsa-miR-6894-3p	1.94883	1.06141
hsa-miR-16-1-3p	1.67192	1.06141
hsa-miR-32-3p	1.67192	1.06141
hsa-miR-106a-3p	1.67192	1.06141
hsa-miR-139-5p	1.67192	1.06141
hsa-miR-181a-2-3p	1.67192	1.06141
hsa-miR-212-3p	1.67192	1.06141
hsa-miR-224-5p	1.67192	1.06141
hsa-miR-200c-3p	1.67192	1.06141
hsa-miR-299-3p	1.67192	1.06141
hsa-miR-1272	1.26944	#N/A
hsa-miR-302b-3p	1.67192	1.06141
hsa-miR-196b-3p	1.67192	1.06141
hsa-miR-409-5p	1.67192	1.06141
hsa-miR-410-3p	1.67192	1.06141
hsa-miR-1284	1.26944	#N/A
hsa-miR-1252-5p	1.26944	#N/A
hsa-miR-490-5p	1.67192	1.06141
hsa-miR-146b-3p	1.67192	1.06141
hsa-miR-495-3p	1.67192	1.06141
hsa-miR-1537-5p	1.26944	#N/A
hsa-miR-1537-3p	1.26944	#N/A
hsa-miR-520f-5p	1.67192	1.06141
hsa-miR-519c-3p	1.67192	1.06141
hsa-miR-589-3p	1.67192	1.06141
hsa-miR-802	1.67192	1.06141
hsa-miR-875-3p	1.67192	1.06141
hsa-miR-1295a	1.67192	1.06141
hsa-miR-1262	1.67192	1.06141
hsa-miR-1266-5p	1.67192	1.06141
hsa-miR-1915-5p	1.67192	1.06141
hsa-miR-3121-5p	1.26944	#N/A
hsa-miR-3129-3p	1.67192	1.06141
hsa-miR-3123	1.26944	#N/A
hsa-miR-3144-3p	1.67192	1.06141
hsa-miR-548s	1.26944	#N/A
hsa-miR-3156-3p	1.67192	1.06141
hsa-miR-3183	1.67192	1.06141
hsa-miR-4300	1.67192	1.06141
hsa-miR-4311	1.67192	1.06141
hsa-miR-3134	1.26944	#N/A
hsa-miR-3658	1.67192	1.06141
hsa-miR-3678-5p	1.67192	1.06141
hsa-miR-3688-3p	1.67192	1.06141
hsa-miR-3689a-5p	1.67192	1.06141
hsa-miR-3689b-5p	1.67192	1.06141
hsa-miR-3916	1.67192	1.06141
hsa-miR-642b-5p	1.67192	1.06141
hsa-miR-3689e	1.67192	1.06141
hsa-miR-4512	1.67192	1.06141
hsa-miR-4636	1.67192	1.06141
hsa-miR-219b-3p	1.67192	1.06141
hsa-miR-4677-3p	1.67192	1.06141
hsa-miR-3074-3p	1.26944	#N/A
hsa-miR-4683	1.67192	1.06141
hsa-miR-4694-3p	1.67192	1.06141
hsa-miR-4711-5p	1.67192	1.06141
hsa-miR-4714-3p	1.67192	1.06141
hsa-miR-4732-3p	1.67192	1.06141
hsa-miR-3064-3p	1.67192	1.06141
hsa-miR-4752	1.67192	1.06141
hsa-miR-4778-3p	1.67192	1.06141
hsa-miR-5007-5p	1.67192	1.06141
hsa-miR-5680	1.67192	1.06141
hsa-miR-5684	1.67192	1.06141
hsa-miR-6071	1.67192	1.06141
hsa-miR-6499-3p	1.67192	1.06141
hsa-miR-6500-3p	1.67192	1.06141
hsa-miR-6506-5p	1.67192	1.06141
[truncated: 581 more rows]
